# Supplementary material for: 2-Meth­oxy­naphthalene-1,4-dione
Source: Acta Crystallogr Sect E Struct Rep Online. 2011 Mar 23;67(Pt 4):o947. doi: 10.1107/S1600536811009883 (PMC3099794; doi:10.1107/S1600536811009883)
Supplement: Supplementary file 2 [file e-67-0o947-Isup2.hkl]

# 
# h,k,l, Fc-squared, Fo-squared, sigma(Fo-squared) and status flag 
# 
data_I
_shelx_title ' SZC_0m in P2(1)/c' 
_shelx_refln_list_code          4 
_shelx_F_calc_maximum      145.18 
_exptl_crystal_F_000       392.00 
_reflns_d_resolution_high  0.7493 
 
loop_ 
 _symmetry_equiv_pos_as_xyz 
 'x, y, z' 
 '-x, y+1/2, -z+1/2' 
 '-x, -y, -z' 
 'x, -y-1/2, z-1/2' 
 
_cell_length_a     3.9037 
_cell_length_b     7.6622 
_cell_length_c    28.8117 
_cell_angle_alpha  90.000 
_cell_angle_beta   93.562 
_cell_angle_gamma  90.000 
 
_shelx_F_squared_multiplier     1.000 
 
loop_ 
 _refln_index_h 
 _refln_index_k 
 _refln_index_l 
 _refln_F_squared_calc 
 _refln_F_squared_meas 
 _refln_F_squared_sigma 
 _refln_observed_status 
   1   0   0       91.51       90.27      2.10 o 
   2   0   0     1233.64     1138.46     16.94 o 
   3   0   0        0.20       -0.64      0.85 o 
   4   0   0       22.08       22.70      2.90 o 
   1   1   0      714.36      702.65      7.91 o 
   2   1   0      693.71      710.02      8.75 o 
   3   1   0       31.62       33.57      1.88 o 
   4   1   0       10.43        8.80      2.21 o 
   5   1   0        0.29       -1.16      2.79 o 
   0   2   0     2264.85     2265.54     30.51 o 
   1   2   0        5.80        5.18      0.46 o 
   2   2   0      535.53      529.95      7.07 o 
   3   2   0       53.15       52.23      2.31 o 
   4   2   0        1.68        0.86      1.33 o 
   5   2   0       23.21       27.16      3.78 o 
   1   3   0       48.99       54.62      1.60 o 
   2   3   0       77.51       76.72      2.24 o 
   3   3   0       15.06       19.96      2.88 o 
   4   3   0       19.26       28.58      2.88 o 
   0   4   0     1260.02     1306.39     18.72 o 
   1   4   0      152.68      143.27      2.32 o 
   2   4   0        4.73        4.46      0.86 o 
   3   4   0       35.56       33.84      3.73 o 
   4   4   0        0.10        0.96      1.66 o 
   1   5   0      238.99      244.17      4.12 o 
   2   5   0       66.53       65.27      2.20 o 
   3   5   0        0.99        0.33      1.99 o 
   4   5   0        1.48        1.88      1.90 o 
   0   6   0       38.64       40.34      3.23 o 
   1   6   0       82.07       78.18      2.28 o 
   2   6   0        5.91        6.32      1.12 o 
   3   6   0       50.46       50.91      3.38 o 
   4   6   0        1.44       -0.48      1.74 o 
   1   7   0        0.16        0.89      0.93 o 
   2   7   0        0.00       -0.04      1.31 o 
   3   7   0       18.39       23.52      4.16 o 
   0   8   0        2.08        5.43      1.75 o 
   1   8   0       12.04       13.05      1.58 o 
   2   8   0        0.01        0.73      1.48 o 
   3   8   0       13.72       19.69      3.36 o 
   1   9   0       10.62       14.90      2.17 o 
   2   9   0        1.24        4.23      2.29 o 
   0  10   0        3.22        4.84      2.17 o 
  -4   1   1       34.78       36.13      2.90 o 
  -3   1   1       16.55       22.90      2.02 o 
  -2   1   1      231.13      223.94      3.64 o 
  -1   1   1     1068.53     1074.59     24.34 o 
   0   1   1     1066.29     1080.75     12.86 o 
   1   1   1     1112.59     1133.46     11.27 o 
   2   1   1      916.30      897.58     10.67 o 
   3   1   1       14.30       17.93      1.58 o 
   4   1   1        1.88        1.81      1.75 o 
   5   1   1        0.01       -1.82      2.77 o 
  -5   2   1        1.45        5.70      2.97 o 
  -4   2   1        7.85        6.83      1.74 o 
  -3   2   1        0.23        1.09      0.80 o 
  -2   2   1      138.44      132.90      2.37 o 
  -1   2   1        2.28        3.06      0.41 o 
   0   2   1      624.12      608.83      6.21 o 
   1   2   1       82.99       76.37      1.89 o 
   2   2   1      633.18      673.31      8.56 o 
   3   2   1       62.02       63.01      2.51 o 
   4   2   1        8.90       11.31      2.11 o 
   5   2   1       79.64       81.83      5.32 o 
  -4   3   1      153.12      160.26      5.46 o 
  -3   3   1       92.18       88.21      3.02 o 
  -2   3   1        2.02        2.56      0.68 o 
  -1   3   1      134.69      139.47      2.37 o 
   0   3   1       50.22       50.66      1.10 o 
   1   3   1      446.76      462.45      5.97 o 
   2   3   1       11.52       12.22      1.06 o 
   3   3   1        9.19        9.99      1.47 o 
   4   3   1        0.94        6.55      2.38 o 
  -4   4   1        4.23        4.95      1.93 o 
  -3   4   1       72.07       77.71      2.98 o 
  -2   4   1       25.82       23.54      1.44 o 
  -1   4   1      352.12      366.08      4.55 o 
   0   4   1      283.59      307.43      3.91 o 
   1   4   1        5.34       20.75      2.03 o 
   2   4   1       18.58       25.44      1.47 o 
   3   4   1        0.05        2.16      1.20 o 
   4   4   1        4.11        3.27      1.80 o 
  -4   5   1        1.00        4.05      1.90 o 
  -3   5   1        0.07       -0.40      1.25 o 
  -2   5   1        3.77        4.81      1.00 o 
  -1   5   1      523.20      525.48      7.98 o 
   0   5   1        3.83        2.19      0.55 o 
   1   5   1      117.52      134.20      2.83 o 
   2   5   1       68.25       72.65      2.31 o 
   3   5   1        0.83       -0.34      1.14 o 
   4   5   1        0.82       -1.41      1.41 o 
  -4   6   1        0.63        2.28      1.93 o 
  -3   6   1        1.59        2.80      1.65 o 
  -2   6   1        3.11        4.17      1.06 o 
  -1   6   1       31.44       33.00      1.68 o 
   0   6   1        8.70       12.06      1.54 o 
   1   6   1       25.57       27.19      2.77 o 
   2   6   1       90.56       80.41      2.93 o 
   3   6   1        0.06        2.38      2.02 o 
   4   6   1        5.99        8.42      2.35 o 
  -3   7   1        2.54        6.18      1.87 o 
  -2   7   1        1.11       -0.65      1.13 o 
  -1   7   1       15.81       14.62      1.47 o 
   0   7   1        0.11       -0.48      0.89 o 
   1   7   1       31.04       26.14      1.71 o 
   2   7   1        0.02        0.00      1.05 o 
   3   7   1        1.83        2.56      1.61 o 
  -3   8   1       31.50       31.82      6.56 o 
  -2   8   1        0.05       -1.08      1.38 o 
  -1   8   1        5.67        5.66      1.33 o 
   0   8   1       60.35       55.65      5.76 o 
   1   8   1       15.05       14.87      1.73 o 
   2   8   1        0.08        0.09      1.30 o 
   3   8   1        0.00        1.75      3.62 o 
  -2   9   1       12.95       20.57      3.22 o 
  -1   9   1       13.19       16.26      2.23 o 
   0   9   1        0.27        0.75      1.09 o 
   1   9   1       38.79       31.41      2.37 o 
   2   9   1        1.30        2.25      2.02 o 
  -1  10   1        0.93        0.28      1.84 o 
   0  10   1        9.22       10.60      1.80 o 
   1  10   1        0.18        0.09      2.68 o 
  -4   0   2        2.64        1.13      2.05 o 
  -3   0   2       66.06       65.99      2.78 o 
  -2   0   2      397.69      377.93      6.86 o 
  -1   0   2     8335.26     7636.11    101.09 o 
   1   0   2     6823.39     6648.38    112.56 o 
   2   0   2      178.69      172.21      3.92 o 
   3   0   2        6.93        9.16      1.38 o 
   4   0   2        1.37        2.01      2.72 o 
  -4   1   2        4.54        2.85      2.10 o 
  -3   1   2       64.66       55.21      1.96 o 
  -2   1   2      123.53      133.85      2.63 o 
  -1   1   2     4183.62     4027.10     53.49 o 
   0   1   2      301.00      289.09      4.34 o 
   1   1   2    21078.23    18932.45    178.95 o 
   2   1   2       73.99       80.52      1.80 o 
   3   1   2       55.46       48.85      1.87 o 
   4   1   2        0.53        1.48      1.63 o 
   5   1   2        0.37       -0.21      3.09 o 
  -5   2   2        1.34        5.42      2.39 o 
  -4   2   2        0.00       -0.70      1.19 o 
  -3   2   2       11.59       11.45      1.22 o 
  -2   2   2      229.49      216.97      3.26 o 
  -1   2   2      289.94      286.62      3.66 o 
   0   2   2      146.54      153.24      1.96 o 
   1   2   2      134.08      124.63      2.22 o 
   2   2   2      729.00      716.33      8.04 o 
   3   2   2      140.96      134.31      3.67 o 
   4   2   2        2.62        2.93      1.95 o 
   5   2   2        2.54        6.05      2.44 o 
  -4   3   2      133.08      149.70      5.25 o 
  -3   3   2       23.45       21.66      2.00 o 
  -2   3   2      109.20      100.74      2.03 o 
  -1   3   2       17.90       29.14      0.92 o 
   0   3   2       11.89       12.72      0.69 o 
   1   3   2      307.16      327.85      4.57 o 
   2   3   2        2.82        6.73      0.86 o 
   3   3   2       13.23       16.35      1.71 o 
   4   3   2       60.99       53.03      3.52 o 
  -4   4   2       53.93       42.72      4.26 o 
  -3   4   2        6.41       14.97      4.19 o 
  -2   4   2       40.93       37.20      1.70 o 
  -1   4   2      577.94      586.54      6.68 o 
   0   4   2      407.51      427.66      5.05 o 
   1   4   2       44.31       52.78      1.58 o 
   2   4   2        9.08       11.45      1.10 o 
   3   4   2        0.47        1.06      1.06 o 
   4   4   2        0.54        0.69      1.61 o 
  -4   5   2        6.48        4.92      2.01 o 
  -3   5   2        1.44        1.04      1.47 o 
  -2   5   2        0.40        0.52      0.81 o 
  -1   5   2        7.23       14.97      1.36 o 
   0   5   2        0.56       -0.38      0.43 o 
   1   5   2      176.53      174.42      3.32 o 
   2   5   2      236.82      233.69      5.05 o 
   3   5   2        8.41        7.36      1.53 o 
   4   5   2        1.29        0.35      1.59 o 
  -4   6   2        1.38        2.63      1.94 o 
  -3   6   2        2.84        2.02      1.57 o 
  -2   6   2       19.06       21.96      2.29 o 
  -1   6   2        2.70        2.94      0.88 o 
   0   6   2       36.00       30.25      1.46 o 
   1   6   2        0.11       -0.65      0.65 o 
   2   6   2       34.86       32.68      2.32 o 
   3   6   2        3.48        4.34      1.70 o 
   4   6   2        0.19       -1.25      1.61 o 
  -3   7   2        3.53        3.32      2.00 o 
  -2   7   2       24.19       22.62      2.01 o 
  -1   7   2       11.70       10.65      1.31 o 
   0   7   2       80.09       68.08      2.88 o 
   1   7   2       19.70       21.37      2.22 o 
   2   7   2        0.45       -0.23      1.02 o 
   3   7   2        0.33        0.46      1.40 o 
  -3   8   2        8.16       14.06      3.24 o 
  -2   8   2       12.07       18.13      2.36 o 
  -1   8   2        3.80        4.62      1.49 o 
   0   8   2       72.04       68.93      2.70 o 
   1   8   2        1.11        1.00      1.08 o 
   2   8   2        4.28        3.33      1.61 o 
   3   8   2        0.33       -0.99      1.56 o 
  -2   9   2       55.08       67.33      6.62 o 
  -1   9   2        1.82        4.99      1.67 o 
   0   9   2        0.01        0.54      1.09 o 
   1   9   2        0.72        2.16      1.40 o 
   2   9   2        9.92       13.04      2.72 o 
  -1  10   2        3.13        5.34      3.46 o 
   0  10   2        0.03        1.65      1.64 o 
   1  10   2        0.35        2.97      2.96 o 
  -4   1   3        2.35       -0.27      1.47 o 
  -3   1   3        1.42        1.31      0.67 o 
  -2   1   3        0.55        8.42      0.95 o 
  -1   1   3      970.96     1175.56     11.71 o 
   0   1   3      571.66      535.05     11.58 o 
   1   1   3     8769.38     8303.22     77.96 o 
   2   1   3      518.69      502.87      5.99 o 
   3   1   3       21.94       28.42      1.89 o 
   4   1   3       10.41       12.51      2.44 o 
   5   1   3        0.13       -2.56      2.56 o 
  -5   2   3       42.91       43.09      6.38 o 
  -4   2   3        9.51        6.55      1.78 o 
  -3   2   3       27.44       33.92      1.55 o 
  -2   2   3      268.37      258.63      4.02 o 
  -1   2   3       49.12       55.78      1.48 o 
   0   2   3      721.90      707.14      7.15 o 
   1   2   3      368.64      391.65      5.00 o 
   2   2   3      493.93      484.11      6.30 o 
   3   2   3      576.82      537.99     10.13 o 
   4   2   3        0.75        2.92      1.58 o 
   5   2   3        0.32        0.80      2.15 o 
  -4   3   3       45.41       44.97      3.32 o 
  -3   3   3       13.06       15.62      2.12 o 
  -2   3   3       66.54       62.22      1.59 o 
  -1   3   3      475.61      493.53      6.04 o 
   0   3   3     1057.52     1065.79     10.74 o 
   1   3   3      648.53      662.61      8.16 o 
   2   3   3      157.35      167.53      3.22 o 
   3   3   3      102.30       96.11      3.30 o 
   4   3   3        5.55        5.69      1.79 o 
  -4   4   3       12.71       20.91      2.68 o 
  -3   4   3      371.95      355.88      8.17 o 
  -2   4   3      173.58      164.78      3.39 o 
  -1   4   3       44.78       46.36      1.29 o 
   0   4   3     1392.77     1499.09     15.04 o 
   1   4   3       21.58       21.12      1.14 o 
   2   4   3       22.43       27.62      1.51 o 
   3   4   3        4.80        4.06      1.26 o 
   4   4   3        0.18        1.96      2.18 o 
  -4   5   3        3.49        5.72      2.02 o 
  -3   5   3        1.27        0.57      1.40 o 
  -2   5   3      207.43      200.39      4.05 o 
  -1   5   3       44.83       47.30      1.65 o 
   0   5   3        9.45        9.26      0.79 o 
   1   5   3       69.75       77.29      2.09 o 
   2   5   3        3.19        9.69      1.33 o 
   3   5   3        1.83        2.18      1.21 o 
   4   5   3        2.75        1.43      1.72 o 
  -4   6   3        0.31        0.32      1.69 o 
  -3   6   3        0.17       -0.03      1.26 o 
  -2   6   3       14.08       17.79      1.79 o 
  -1   6   3       10.33        9.67      1.15 o 
   0   6   3       93.24       92.86      2.35 o 
   1   6   3        1.03        0.10      0.70 o 
   2   6   3      111.78      103.38      3.92 o 
   3   6   3       44.92       38.37      3.02 o 
   4   6   3        0.47        1.99      1.80 o 
  -3   7   3        7.35        8.09      2.16 o 
  -2   7   3        9.95       14.37      1.87 o 
  -1   7   3        0.60       -0.25      0.79 o 
   0   7   3        6.65        8.27      1.24 o 
   1   7   3       17.42       17.51      2.15 o 
   2   7   3        5.52        4.40      1.64 o 
   3   7   3        3.85        2.01      2.56 o 
  -3   8   3        0.27       -0.25      2.15 o 
  -2   8   3       29.17       31.75      2.84 o 
  -1   8   3        5.87        5.83      1.59 o 
   0   8   3       62.16       52.97      2.78 o 
   1   8   3        0.33        0.45      1.00 o 
   2   8   3        8.34        9.96      1.69 o 
   3   8   3        0.00        2.21      2.29 o 
  -2   9   3       12.42       22.42      4.81 o 
  -1   9   3        8.01        9.11      1.94 o 
   0   9   3        0.01       -0.41      1.05 o 
   1   9   3       12.39       15.88      3.87 o 
   2   9   3        1.94        2.42      2.02 o 
  -1  10   3        3.44        4.07      3.03 o 
   0  10   3        0.00        0.30      1.99 o 
  -4   0   4       44.50       48.23      4.69 o 
  -3   0   4      182.94      184.01      4.86 o 
  -2   0   4       95.26       96.74      2.92 o 
  -1   0   4      218.94      239.94      5.30 o 
   0   0   4     6304.96     5649.15    128.50 o 
   1   0   4       16.01       14.89      0.89 o 
   2   0   4      474.71      440.54     12.63 o 
   3   0   4       12.12       15.64      2.19 o 
   4   0   4        6.78        6.14      3.20 o 
  -4   1   4       45.82       44.70      3.78 o 
  -3   1   4        1.85        0.88      0.75 o 
  -2   1   4        4.73        4.65      0.71 o 
  -1   1   4     1135.83     1160.16     11.59 o 
   0   1   4     1223.30     1090.37     23.82 o 
   1   1   4      432.47      439.30      5.34 o 
   2   1   4     1202.96     1175.01     12.29 o 
   3   1   4       25.80       26.91      2.14 o 
   4   1   4        5.50        5.92      1.71 o 
   5   1   4        0.73        2.11      2.53 o 
  -5   2   4        7.41        8.73      4.08 o 
  -4   2   4        0.85        0.42      1.38 o 
  -3   2   4        1.91        1.14      0.78 o 
  -2   2   4       36.23       45.51      1.64 o 
  -1   2   4      688.24      681.08     10.77 o 
   0   2   4        3.38        4.95      0.40 o 
   1   2   4       19.60       26.86      1.18 o 
   2   2   4      421.28      428.53      5.71 o 
   3   2   4      135.75      147.30      4.37 o 
   4   2   4        5.28        4.40      1.72 o 
   5   2   4        6.49        0.92      3.38 o 
  -4   3   4       26.51       33.26      2.91 o 
  -3   3   4        0.21        1.73      1.08 o 
  -2   3   4        1.20        3.56      0.62 o 
  -1   3   4      315.26      326.70      4.04 o 
   0   3   4     1482.18     1496.98     14.75 o 
   1   3   4      866.08      893.27     10.45 o 
   2   3   4        0.12        2.06      0.65 o 
   3   3   4      198.52      183.46      4.55 o 
   4   3   4       51.54       58.03      3.88 o 
  -4   4   4       17.95       20.20      2.61 o 
  -3   4   4      569.73      556.40     12.10 o 
  -2   4   4        2.12        0.51      0.70 o 
  -1   4   4       25.87       23.63      1.14 o 
   0   4   4      191.26      202.25      2.90 o 
   1   4   4       94.66       95.86      3.17 o 
   2   4   4       23.20       25.62      2.38 o 
   3   4   4        6.67       10.49      1.54 o 
   4   4   4        0.30       -0.21      1.55 o 
  -4   5   4        9.19        7.94      2.21 o 
  -3   5   4       44.02       39.21      3.28 o 
  -2   5   4       33.14       42.30      2.18 o 
  -1   5   4       31.51       33.57      1.48 o 
   0   5   4       12.83       12.74      0.93 o 
   1   5   4        6.41       13.80      1.10 o 
   2   5   4        2.64       12.26      1.88 o 
   3   5   4        6.88        7.05      1.48 o 
   4   5   4        0.34        2.06      2.14 o 
  -4   6   4        0.32        0.28      1.81 o 
  -3   6   4       23.54       22.74      2.60 o 
  -2   6   4       10.21       11.08      1.80 o 
  -1   6   4       17.31       18.08      1.39 o 
   0   6   4       12.15       12.48      1.08 o 
   1   6   4        4.63        6.37      0.99 o 
   2   6   4       50.60       46.74      2.47 o 
   3   6   4       15.86       19.15      2.08 o 
   4   6   4        1.11        0.44      1.99 o 
  -3   7   4        2.51        3.52      2.79 o 
  -2   7   4        7.55        4.99      1.35 o 
  -1   7   4       11.91       13.96      1.52 o 
   0   7   4       15.70       12.84      1.44 o 
   1   7   4      125.36       99.02      3.20 o 
   2   7   4        1.98        1.25      1.18 o 
   3   7   4        7.48        7.58      1.94 o 
  -3   8   4       33.40       29.78      6.70 o 
  -2   8   4       12.83       16.80      1.97 o 
  -1   8   4       73.17       72.73      4.16 o 
   0   8   4        0.12        1.32      1.00 o 
   1   8   4        0.62        1.51      1.26 o 
   2   8   4        2.26        3.78      1.78 o 
   3   8   4        0.07        0.17      3.94 o 
  -2   9   4       19.22       28.48      4.21 o 
  -1   9   4       27.85       31.84      2.84 o 
   0   9   4        0.54       -0.79      1.09 o 
   1   9   4        4.66        7.02      2.62 o 
   2   9   4        2.47        1.53      2.09 o 
   0  10   4        6.63        8.78      2.59 o 
  -4   1   5       15.97       16.12      2.56 o 
  -3   1   5        0.55        0.27      0.81 o 
  -2   1   5       91.40       93.57      2.76 o 
  -1   1   5      333.08      340.76      3.96 o 
   0   1   5      540.45      473.39      8.75 o 
   1   1   5     1268.45     1254.83     13.67 o 
   2   1   5       84.63       93.90      1.90 o 
   3   1   5       25.83       30.86      2.17 o 
   4   1   5       26.28       25.72      2.74 o 
   5   1   5        1.28        2.06      3.51 o 
  -5   2   5        1.31        3.59      3.55 o 
  -4   2   5        0.78       -0.28      1.37 o 
  -3   2   5       19.75       21.20      1.44 o 
  -2   2   5      171.10      157.16      2.89 o 
  -1   2   5       24.43       24.73      0.87 o 
   0   2   5     2651.38     2469.92     24.20 o 
   1   2   5      579.88      554.82      7.28 o 
   2   2   5     3452.74     3356.81     37.11 o 
   3   2   5      241.80      229.47      5.67 o 
   4   2   5        0.71       -0.09      1.44 o 
  -4   3   5       68.05       77.25      3.74 o 
  -3   3   5        7.17        7.68      1.37 o 
  -2   3   5      291.46      278.71      3.99 o 
  -1   3   5       77.40       81.36      1.60 o 
   0   3   5      247.01      233.40      2.99 o 
   1   3   5     1379.73     1436.82     16.02 o 
   2   3   5        1.00        0.72      0.79 o 
   3   3   5        0.47        3.60      1.17 o 
   4   3   5      163.80      139.94      5.32 o 
  -4   4   5       96.41       82.14      4.03 o 
  -3   4   5       83.30      104.55      3.49 o 
  -2   4   5       69.69       63.12      2.02 o 
  -1   4   5      146.57      149.82      2.48 o 
   0   4   5      106.25      104.02      1.90 o 
   1   4   5        0.27        2.52      0.62 o 
   2   4   5       41.73       50.00      2.76 o 
   3   4   5        1.74        2.17      1.16 o 
   4   4   5       10.06       11.20      2.24 o 
  -4   5   5       27.57       27.40      3.03 o 
  -3   5   5       45.33       39.10      3.05 o 
  -2   5   5      394.62      390.34      8.15 o 
  -1   5   5      448.46      424.96      6.11 o 
   0   5   5      114.02      116.03      2.20 o 
   1   5   5       92.18       94.33      2.34 o 
   2   5   5        3.62        6.56      1.23 o 
   3   5   5       15.90       15.25      1.86 o 
   4   5   5        0.02        3.71      2.30 o 
  -4   6   5        0.52        1.00      1.92 o 
  -3   6   5        0.97        2.07      1.68 o 
  -2   6   5        8.43       13.78      2.36 o 
  -1   6   5      113.57      111.68      4.09 o 
   0   6   5       36.27       34.77      1.54 o 
   1   6   5        3.60       10.15      1.13 o 
   2   6   5       40.76       43.39      2.91 o 
   3   6   5       29.22       31.24      2.46 o 
  -3   7   5        7.21        4.58      1.79 o 
  -2   7   5        0.75        2.13      1.59 o 
  -1   7   5        0.19        0.33      1.14 o 
   0   7   5        6.86        6.25      1.48 o 
   1   7   5      174.19      142.30      3.40 o 
   2   7   5        0.27        0.09      1.15 o 
   3   7   5       30.26       33.28      3.06 o 
  -3   8   5        1.15        1.02      2.84 o 
  -2   8   5       10.43       11.34      1.74 o 
  -1   8   5        5.93        5.86      1.59 o 
   0   8   5        0.09       -0.80      0.95 o 
   1   8   5       15.32       14.49      2.32 o 
   2   8   5        3.41        5.91      1.54 o 
   3   8   5        0.00        0.06      2.55 o 
  -2   9   5       11.29       12.73      2.83 o 
  -1   9   5       40.46       50.11      5.89 o 
   0   9   5        1.30        2.97      1.46 o 
   1   9   5        0.17       -0.10      1.27 o 
   2   9   5        0.24       -0.50      1.56 o 
   0  10   5        0.05        2.30      1.62 o 
  -4   0   6       98.67       86.09      6.64 o 
  -3   0   6      474.73      467.18     11.12 o 
  -2   0   6        9.24       20.43      4.28 o 
  -1   0   6      279.22      251.98      6.45 o 
   0   0   6       35.86       34.42      2.80 o 
   1   0   6      165.34      143.78      2.72 o 
   2   0   6       57.22       53.11      1.90 o 
   3   0   6        1.82        0.97      1.29 o 
   4   0   6        4.88        6.09      3.33 o 
   5   0   6       21.57       21.15      5.52 o 
  -4   1   6        2.21        3.30      1.29 o 
  -3   1   6       24.08       26.25      1.43 o 
  -2   1   6      405.24      417.60      6.85 o 
  -1   1   6      699.17      705.39      8.19 o 
   0   1   6      583.91      573.13      5.85 o 
   1   1   6       17.73       32.80      1.01 o 
   2   1   6       93.92       99.71      1.93 o 
   3   1   6       77.35       79.17      3.35 o 
   4   1   6        2.37        4.17      1.68 o 
   5   1   6        0.30        0.28      3.02 o 
  -5   2   6        1.25       -0.91      2.62 o 
  -4   2   6        1.43        1.60      1.41 o 
  -3   2   6        5.12       10.52      2.04 o 
  -2   2   6        0.27        4.95      0.90 o 
  -1   2   6       16.71       22.18      0.83 o 
   0   2   6      608.43      537.29      6.45 o 
   1   2   6       49.73       56.67      1.44 o 
   2   2   6      574.91      598.39      9.61 o 
   3   2   6       70.97       70.74      2.99 o 
   4   2   6        1.62        1.81      1.80 o 
  -4   3   6       51.37       54.03      3.40 o 
  -3   3   6       71.58       64.78      2.99 o 
  -2   3   6       44.55       44.00      1.39 o 
  -1   3   6        0.72       23.16      1.60 o 
   0   3   6      329.68      320.99      3.85 o 
   1   3   6      330.30      342.52      4.79 o 
   2   3   6       40.64       44.90      1.94 o 
   3   3   6       80.89       81.84      3.01 o 
   4   3   6       52.06       54.21      3.82 o 
  -4   4   6       44.85       48.85      3.61 o 
  -3   4   6       70.40       75.89      3.40 o 
  -2   4   6       45.72       44.33      2.08 o 
  -1   4   6      134.83      128.24      2.27 o 
   0   4   6      172.43      185.14      2.74 o 
   1   4   6        1.64        6.31      0.77 o 
   2   4   6       54.44       56.06      2.26 o 
   3   4   6        8.04        8.42      1.52 o 
   4   4   6       58.14       45.36      4.43 o 
  -4   5   6       22.73       24.73      3.08 o 
  -3   5   6       14.16       12.50      1.78 o 
  -2   5   6     1214.02     1161.50     16.26 o 
  -1   5   6        2.00        4.55      0.73 o 
   0   5   6       19.26       19.69      1.19 o 
   1   5   6        2.24        2.42      0.72 o 
   2   5   6       10.39       10.93      2.29 o 
   3   5   6       18.90       20.99      2.49 o 
   4   5   6        2.45        1.21      2.08 o 
  -4   6   6        0.27        0.56      2.15 o 
  -3   6   6        4.83        4.84      1.87 o 
  -2   6   6        3.49        2.53      1.21 o 
  -1   6   6      216.97      210.04      4.01 o 
   0   6   6       93.93      100.93      2.50 o 
   1   6   6       15.00       12.46      1.23 o 
   2   6   6       17.16       14.22      1.72 o 
   3   6   6       13.72       13.90      1.87 o 
  -3   7   6        3.57        3.41      1.81 o 
  -2   7   6        2.73        3.65      1.33 o 
  -1   7   6        4.71        5.48      1.49 o 
   0   7   6        6.78        6.77      1.21 o 
   1   7   6        0.02       -0.06      1.35 o 
   2   7   6        2.34        1.93      1.22 o 
   3   7   6        2.33        3.14      1.44 o 
  -3   8   6       36.31       39.04      6.26 o 
  -2   8   6        1.46        5.00      1.69 o 
  -1   8   6        0.25       -0.57      1.20 o 
   0   8   6       22.05       17.14      1.72 o 
   1   8   6        1.60        0.55      1.18 o 
   2   8   6        7.49       10.09      1.72 o 
   3   8   6        0.02       -0.08      2.36 o 
  -2   9   6       26.95       24.20      2.79 o 
  -1   9   6       15.49       24.51      2.62 o 
   0   9   6        4.40        4.86      1.63 o 
   1   9   6        0.02       -0.41      1.28 o 
   2   9   6        0.63        2.28      2.09 o 
   0  10   6        1.43       -0.07      1.76 o 
  -4   1   7        2.12        5.50      1.62 o 
  -3   1   7       43.14       47.43      1.68 o 
  -2   1   7        2.63        5.08      0.78 o 
  -1   1   7      845.52      805.63     10.36 o 
   0   1   7        0.42        0.26      0.25 o 
   1   1   7      610.28      570.06      6.76 o 
   2   1   7       29.72       29.50      1.30 o 
   3   1   7      149.58      149.29      4.72 o 
   4   1   7       17.43       18.70      2.46 o 
   5   1   7        1.04       -1.26      2.77 o 
  -5   2   7        1.12        1.26      2.98 o 
  -4   2   7        1.69        0.71      1.80 o 
  -3   2   7        0.02        0.75      0.75 o 
  -2   2   7       42.75       97.46      2.32 o 
  -1   2   7       44.92       48.94      1.12 o 
   0   2   7       14.41       16.07      0.63 o 
   1   2   7       28.55       51.61      1.11 o 
   2   2   7      723.48      721.25     14.92 o 
   3   2   7      158.79      139.29      4.68 o 
   4   2   7        3.46        3.65      1.96 o 
  -4   3   7        0.31        2.28      1.66 o 
  -3   3   7       52.70       47.68      4.02 o 
  -2   3   7       14.42       20.70      1.08 o 
  -1   3   7       12.01       14.53      0.97 o 
   0   3   7       34.29       35.33      1.10 o 
   1   3   7      394.48      379.82      5.16 o 
   2   3   7        7.81       13.67      1.34 o 
   3   3   7      444.08      412.67      9.92 o 
   4   3   7        1.86        5.53      1.81 o 
  -4   4   7        0.09        4.04      1.82 o 
  -3   4   7      392.45      386.32     11.19 o 
  -2   4   7       20.33       16.80      1.57 o 
  -1   4   7      359.02      350.79      4.54 o 
   0   4   7       44.31       46.41      1.62 o 
   1   4   7      416.64      398.98      6.05 o 
   2   4   7       25.11       25.01      2.29 o 
   3   4   7        0.00        0.81      1.05 o 
   4   4   7        3.32        4.13      1.80 o 
  -4   5   7        0.03        2.92      1.75 o 
  -3   5   7       25.01       27.41      2.58 o 
  -2   5   7      390.22      397.06      7.26 o 
  -1   5   7       39.69       37.13      1.37 o 
   0   5   7       11.86       14.19      0.93 o 
   1   5   7        9.00       16.35      1.27 o 
   2   5   7        4.05        5.90      1.24 o 
   3   5   7        1.87        4.56      1.35 o 
   4   5   7       14.63        9.86      3.15 o 
  -4   6   7        0.13        0.34      2.01 o 
  -3   6   7       15.40       15.24      2.26 o 
  -2   6   7       52.53       50.99      2.56 o 
  -1   6   7      166.32      181.88      4.25 o 
   0   6   7      371.21      359.41      5.53 o 
   1   6   7       12.18       21.02      1.99 o 
   2   6   7      136.27      118.99      3.90 o 
   3   6   7        3.88        1.92      1.31 o 
  -3   7   7        2.89        2.58      2.35 o 
  -2   7   7      123.69      124.46      4.58 o 
  -1   7   7        2.24        2.02      1.30 o 
   0   7   7      246.33      222.99      5.65 o 
   1   7   7        7.23        5.46      1.30 o 
   2   7   7       21.76       21.99      2.12 o 
   3   7   7       10.72       13.74      1.99 o 
  -3   8   7        0.16       -2.31      2.39 o 
  -2   8   7        5.05        7.80      1.99 o 
  -1   8   7        4.83        2.46      2.29 o 
   0   8   7        0.02       -0.91      1.12 o 
   1   8   7        0.57        2.19      1.16 o 
   2   8   7        9.08        8.44      1.68 o 
   3   8   7        0.42       -0.67      2.81 o 
  -2   9   7        9.70       18.17      3.59 o 
  -1   9   7        0.95        4.84      1.65 o 
   0   9   7        1.04        1.57      1.48 o 
   1   9   7        8.13       10.01      1.96 o 
   2   9   7        9.26       12.62      2.38 o 
  -4   0   8       34.68       31.10      4.76 o 
  -3   0   8      159.21      164.37      5.45 o 
  -2   0   8        6.63        3.82      0.84 o 
  -1   0   8      653.01      610.72      9.20 o 
   0   0   8     4957.33     4991.45     66.32 o 
   1   0   8      309.60      274.47      4.59 o 
   2   0   8      197.66      205.53      6.63 o 
   3   0   8       17.41       16.95      2.30 o 
   4   0   8       99.34      102.23      8.12 o 
  -4   1   8       13.99       14.35      2.02 o 
  -3   1   8      146.05      145.80      3.56 o 
  -2   1   8      492.78      496.61      6.23 o 
  -1   1   8       29.66       39.12      1.81 o 
   0   1   8        7.29       11.47      0.71 o 
   1   1   8       37.71       43.71      1.16 o 
   2   1   8        2.54        8.35      1.08 o 
   3   1   8       11.22       13.32      1.81 o 
   4   1   8       37.26       29.57      3.96 o 
  -4   2   8        0.97       -0.38      1.16 o 
  -3   2   8        5.58        6.58      1.11 o 
  -2   2   8      134.04      133.68      2.45 o 
  -1   2   8     1331.15     1350.36     14.99 o 
   0   2   8        0.69        3.26      0.40 o 
   1   2   8       63.35       68.20      1.51 o 
   2   2   8       36.41       54.48      2.89 o 
   3   2   8       52.35       53.74      3.06 o 
   4   2   8        0.94        2.35      1.91 o 
  -4   3   8        1.37        3.22      1.68 o 
  -3   3   8       28.57       29.95      2.15 o 
  -2   3   8      532.46      520.05      7.14 o 
  -1   3   8        5.16        9.60      0.80 o 
   0   3   8      312.84      279.05      4.27 o 
   1   3   8      279.49      289.77      5.19 o 
   2   3   8       85.55       89.17      2.73 o 
   3   3   8      144.49      148.00      6.04 o 
   4   3   8       49.84       39.58      3.43 o 
  -4   4   8       39.46       31.73      3.10 o 
  -3   4   8       93.17      104.39      3.51 o 
  -2   4   8        0.46        0.62      1.01 o 
  -1   4   8      216.34      205.21      3.10 o 
   0   4   8        0.09        0.05      0.46 o 
   1   4   8       71.12       63.09      1.77 o 
   2   4   8        1.32        0.76      0.86 o 
   3   4   8        3.86        3.85      1.34 o 
   4   4   8        0.04        4.14      1.80 o 
  -4   5   8       18.98       16.48      4.05 o 
  -3   5   8       48.07       43.24      4.35 o 
  -2   5   8       98.90      105.00      3.34 o 
  -1   5   8      313.16      289.24      4.67 o 
   0   5   8      213.20      202.98      3.54 o 
   1   5   8       19.08       15.66      1.18 o 
   2   5   8        1.09        0.24      0.92 o 
   3   5   8       21.04       21.21      2.08 o 
   4   5   8        1.78        2.17      1.79 o 
  -4   6   8        0.43       -0.36      2.02 o 
  -3   6   8       27.58       32.91      2.57 o 
  -2   6   8        0.01        0.33      1.22 o 
  -1   6   8      708.31      680.38     11.70 o 
   0   6   8       29.32       32.94      2.10 o 
   1   6   8       20.94       31.80      3.08 o 
   2   6   8       32.50       27.16      2.13 o 
   3   6   8        5.75        3.63      1.41 o 
  -3   7   8        9.35        9.63      2.21 o 
  -2   7   8       28.36       36.38      3.43 o 
  -1   7   8        7.45        5.32      2.10 o 
   0   7   8      101.90      103.19      3.11 o 
   1   7   8       39.30       56.84      4.50 o 
   2   7   8        3.44        2.98      1.35 o 
   3   7   8        0.27        0.72      1.28 o 
  -3   8   8       17.19       15.76      4.54 o 
  -2   8   8        1.16       -0.12      1.52 o 
  -1   8   8        1.74        1.78      1.42 o 
   0   8   8        0.46        1.80      1.29 o 
   1   8   8        2.49        3.93      1.27 o 
   2   8   8       11.42       10.45      1.82 o 
  -2   9   8        9.30       13.26      4.25 o 
  -1   9   8        0.50        3.41      2.47 o 
   0   9   8        0.02       -0.40      1.29 o 
   1   9   8        1.47        2.02      1.80 o 
   2   9   8        0.25        3.67      1.87 o 
  -5   1   9        0.83        0.68      2.87 o 
  -4   1   9        0.00        1.31      1.32 o 
  -3   1   9       17.94       18.59      1.44 o 
  -2   1   9      236.90      259.17      4.67 o 
  -1   1   9       20.97       20.61      1.00 o 
   0   1   9      472.22      470.21      5.09 o 
   1   1   9       43.29       44.17      1.20 o 
   2   1   9       19.19       20.86      1.14 o 
   3   1   9       85.12       79.00      3.45 o 
   4   1   9        8.99        9.39      2.66 o 
  -4   2   9        0.10       -0.15      2.30 o 
  -3   2   9       20.65       25.56      1.66 o 
  -2   2   9        0.14        8.72      1.64 o 
  -1   2   9      426.37      447.07      8.68 o 
   0   2   9       34.75       29.26      0.85 o 
   1   2   9       19.18       59.38      3.18 o 
   2   2   9      110.12      108.89      2.90 o 
   3   2   9        7.84        8.63      2.56 o 
   4   2   9        3.73        4.64      2.07 o 
  -4   3   9       12.59       15.90      2.27 o 
  -3   3   9       35.82       34.25      3.76 o 
  -2   3   9      338.41      338.96      5.82 o 
  -1   3   9       39.50       49.94      1.26 o 
   0   3   9      139.88      133.16      2.11 o 
   1   3   9       37.20       36.56      1.28 o 
   2   3   9       51.58       56.90      2.21 o 
   3   3   9        7.96       13.95      2.07 o 
   4   3   9       35.15       25.91      2.90 o 
  -4   4   9       18.10       18.76      2.59 o 
  -3   4   9        2.29        2.92      1.46 o 
  -2   4   9        3.66        4.71      0.91 o 
  -1   4   9       11.42       13.27      0.87 o 
   0   4   9       22.91       19.39      1.02 o 
   1   4   9        5.00        7.61      0.91 o 
   2   4   9        0.11        1.04      0.97 o 
   3   4   9        0.28        0.38      1.10 o 
   4   4   9       78.33       58.91     11.66 o 
  -4   5   9        0.06       -0.07      1.60 o 
  -3   5   9        7.15        4.20      1.54 o 
  -2   5   9      164.58      154.84      4.73 o 
  -1   5   9       67.26       66.89      2.02 o 
   0   5   9      102.36      106.03      2.40 o 
   1   5   9       18.52       18.81      1.54 o 
   2   5   9       39.37       38.68      2.27 o 
   3   5   9       36.83       39.62      5.19 o 
   4   5   9        0.28        2.06      1.74 o 
  -4   6   9        0.00       -1.07      2.48 o 
  -3   6   9       40.87       48.35      8.07 o 
  -2   6   9        6.37        8.51      1.54 o 
  -1   6   9     1333.37     1282.71     24.47 o 
   0   6   9       19.60       26.08      1.54 o 
   1   6   9       52.76       44.01      2.88 o 
   2   6   9        2.20        2.55      1.19 o 
   3   6   9        1.15        0.96      1.14 o 
  -3   7   9       39.29       35.49      6.03 o 
  -2   7   9        6.75       10.10      1.63 o 
  -1   7   9        1.51        2.77      1.36 o 
   0   7   9       11.60       20.28      2.69 o 
   1   7   9      269.34      252.81     11.30 o 
   2   7   9        0.79        6.07      1.58 o 
   3   7   9        5.64        4.86      1.57 o 
  -3   8   9       68.07       57.19      7.53 o 
  -2   8   9        0.21        1.97      1.65 o 
  -1   8   9       60.91       58.96      3.16 o 
   0   8   9        0.11        2.96      1.35 o 
   1   8   9       71.96       68.16      3.11 o 
   2   8   9        6.73        8.31      1.73 o 
  -2   9   9        0.01        0.84      3.11 o 
  -1   9   9       20.31       24.82      3.91 o 
   0   9   9        0.62        1.05      2.34 o 
   1   9   9        1.94        4.38      3.38 o 
   2   9   9        3.58        6.46      2.06 o 
  -4   0  10        0.00       -1.32      1.44 o 
  -3   0  10       68.60       70.30      4.56 o 
  -2   0  10       32.19       36.04      2.37 o 
  -1   0  10      392.16      390.51      7.05 o 
   0   0  10      470.03      444.05     13.10 o 
   1   0  10      313.62      323.56      5.96 o 
   2   0  10       40.00       41.13      2.51 o 
   3   0  10        1.61        1.48      1.46 o 
   4   0  10       28.51       27.99      5.39 o 
  -5   1  10        0.68        1.81      3.05 o 
  -4   1  10        1.02        1.69      1.37 o 
  -3   1  10       26.68       30.05      1.85 o 
  -2   1  10      490.37      488.62     11.18 o 
  -1   1  10        0.13        1.64      0.48 o 
   0   1  10     1941.23     1954.80     18.94 o 
   1   1  10      266.78      252.98      3.61 o 
   2   1  10        0.21        1.91      0.62 o 
   3   1  10       76.51       69.90      3.48 o 
   4   1  10        1.14        0.49      2.24 o 
  -4   2  10        0.89        2.02      1.85 o 
  -3   2  10       31.39       32.53      1.76 o 
  -2   2  10      495.74      535.78      7.32 o 
  -1   2  10     2565.40     2630.36     31.51 o 
   0   2  10      312.73      324.29      4.23 o 
   1   2  10      208.87      200.50      3.11 o 
   2   2  10        0.56        1.73      0.80 o 
   3   2  10       38.80       42.06      3.81 o 
   4   2  10        0.41        1.01      1.87 o 
  -4   3  10       18.95       23.56      2.26 o 
  -3   3  10       50.57       55.35      3.01 o 
  -2   3  10      199.94      191.68      3.99 o 
  -1   3  10       45.82       59.49      1.42 o 
   0   3  10      501.10      551.85      6.17 o 
   1   3  10       16.29       19.02      0.98 o 
   2   3  10        0.49        3.95      1.42 o 
   3   3  10       17.48       21.18      2.98 o 
   4   3  10       17.67       18.21      2.58 o 
  -4   4  10        0.64        0.63      1.44 o 
  -3   4  10       58.40       50.29      3.78 o 
  -2   4  10        3.81        3.93      0.90 o 
  -1   4  10      112.10      111.52      2.48 o 
   0   4  10        5.78        8.32      0.69 o 
   1   4  10       95.57       87.52      2.55 o 
   2   4  10      109.07      104.53      3.17 o 
   3   4  10        2.60        4.37      1.70 o 
   4   4  10       50.14       55.97      4.12 o 
  -4   5  10        3.20        3.50      1.78 o 
  -3   5  10        0.09        0.17      1.08 o 
  -2   5  10      107.67      106.94      3.41 o 
  -1   5  10       62.74       61.84      1.98 o 
   0   5  10       34.15       33.41      1.43 o 
   1   5  10        0.10        0.01      0.77 o 
   2   5  10        1.83        4.11      1.22 o 
   3   5  10       36.73       35.01      2.73 o 
   4   5  10        3.14        5.47      2.11 o 
  -4   6  10        0.16       -1.74      2.69 o 
  -3   6  10       27.41       26.55      2.36 o 
  -2   6  10       11.26       16.06      2.17 o 
  -1   6  10       12.15       25.56      1.92 o 
   0   6  10      333.94      332.01      5.31 o 
   1   6  10        1.52        3.90      1.14 o 
   2   6  10        7.44        8.71      1.51 o 
   3   6  10        0.61       -0.52      1.45 o 
  -3   7  10      109.71      115.16      4.23 o 
  -2   7  10        0.56        8.46      1.63 o 
  -1   7  10        9.89       11.21      1.85 o 
   0   7  10      137.32      146.67      4.41 o 
   1   7  10      104.81      109.57      4.13 o 
   2   7  10       28.75       34.86      2.53 o 
   3   7  10        0.11        1.08      1.45 o 
  -3   8  10        3.35        3.31      3.41 o 
  -2   8  10        2.96        3.67      1.74 o 
  -1   8  10        1.26        3.24      1.44 o 
   0   8  10       38.29       38.67      4.34 o 
   1   8  10       47.81       44.28      3.16 o 
   2   8  10       51.28       54.02      7.48 o 
  -2   9  10        0.22        0.12      2.85 o 
  -1   9  10        0.02        1.31      1.83 o 
   0   9  10        0.38        0.58      1.77 o 
   1   9  10        0.26       -1.56      1.56 o 
  -5   1  11        0.52        4.22      3.35 o 
  -4   1  11        5.02        5.22      1.48 o 
  -3   1  11       17.12       23.95      1.80 o 
  -2   1  11       58.47       62.50      1.85 o 
  -1   1  11       49.60       56.69      1.48 o 
   0   1  11       77.95       83.15      1.96 o 
   1   1  11      513.30      524.15      6.50 o 
   2   1  11       16.50       18.87      1.13 o 
   3   1  11        1.12        3.36      1.35 o 
   4   1  11        2.55        2.73      2.21 o 
  -4   2  11        1.66        2.01      2.54 o 
  -3   2  11        5.70        5.70      1.08 o 
  -2   2  11       76.88       83.42      2.45 o 
  -1   2  11      122.87      120.26      3.04 o 
   0   2  11        4.47        3.67      0.61 o 
   1   2  11      208.17      250.04      3.70 o 
   2   2  11        9.81        9.79      1.15 o 
   3   2  11        1.15        1.45      1.35 o 
   4   2  11        4.55        5.89      2.32 o 
  -4   3  11        0.39        2.02      1.53 o 
  -3   3  11       47.98       42.82      3.51 o 
  -2   3  11      152.35      159.78      3.62 o 
  -1   3  11      146.45      152.94      3.19 o 
   0   3  11      678.94      668.82      7.31 o 
   1   3  11      102.20      110.77      2.74 o 
   2   3  11       17.62       16.56      1.67 o 
   3   3  11        0.59        0.17      1.61 o 
   4   3  11        0.00        2.35      1.68 o 
  -4   4  11       10.05        8.55      1.99 o 
  -3   4  11        7.40       10.37      1.66 o 
  -2   4  11       17.71       18.13      1.86 o 
  -1   4  11        6.01        8.39      0.92 o 
   0   4  11       15.81       20.30      0.97 o 
   1   4  11       16.80       18.53      1.87 o 
   2   4  11       17.25       20.24      1.73 o 
   3   4  11        0.06        1.18      1.41 o 
   4   4  11        5.80       10.22      2.25 o 
  -4   5  11        8.46       12.54      2.41 o 
  -3   5  11        0.56       -1.07      1.07 o 
  -2   5  11       59.71       64.64      2.68 o 
  -1   5  11       62.89       63.25      2.01 o 
   0   5  11      202.05      197.10      4.13 o 
   1   5  11       32.18       27.45      2.30 o 
   2   5  11       35.46       34.11      2.25 o 
   3   5  11        0.76        2.96      1.29 o 
   4   5  11        1.26       -0.99      1.98 o 
  -4   6  11        4.47        7.00      3.59 o 
  -3   6  11        0.13        0.91      1.30 o 
  -2   6  11      106.65      102.39      3.53 o 
  -1   6  11       31.03       43.82      2.36 o 
   0   6  11      228.61      227.07      4.77 o 
   1   6  11        0.67        2.19      1.07 o 
   2   6  11       15.11       13.29      1.72 o 
   3   6  11        4.32        4.72      1.62 o 
  -3   7  11       15.87       21.83      2.37 o 
  -2   7  11      377.92      366.13      7.53 o 
  -1   7  11        1.61        2.64      1.42 o 
   0   7  11      731.17      715.84     11.65 o 
   1   7  11        4.79       10.17      1.54 o 
   2   7  11        2.39        3.47      1.35 o 
   3   7  11        0.06       -0.28      1.30 o 
  -2   8  11        3.66        2.27      1.69 o 
  -1   8  11        4.52        5.11      1.66 o 
   0   8  11        7.18        4.92      1.91 o 
   1   8  11       13.09       15.28      1.87 o 
   2   8  11       65.77       67.53      3.84 o 
  -2   9  11        4.62        4.36      3.55 o 
  -1   9  11        2.44        2.53      1.72 o 
   0   9  11        3.14        1.25      1.95 o 
   1   9  11        0.00       -0.14      1.91 o 
  -4   0  12       10.85       11.42      2.56 o 
  -3   0  12       28.09       27.88      3.71 o 
  -2   0  12       45.18       43.35      1.78 o 
  -1   0  12      497.99      527.14     12.88 o 
   0   0  12       84.39       93.07      2.37 o 
   1   0  12     2646.04     2615.81     54.44 o 
   2   0  12       15.98       21.08      2.83 o 
   3   0  12        0.04        0.74      1.36 o 
   4   0  12       42.89       25.72      5.09 o 
  -5   1  12       23.89       16.43      4.51 o 
  -4   1  12        0.00        0.47      1.22 o 
  -3   1  12       25.26       25.01      2.77 o 
  -2   1  12      148.42      148.78      3.00 o 
  -1   1  12       29.91       40.28      1.28 o 
   0   1  12     1531.76     1646.10     16.23 o 
   1   1  12       71.90       86.30      1.85 o 
   2   1  12       69.57       66.89      2.28 o 
   3   1  12        1.01       -0.12      2.27 o 
   4   1  12        1.68        2.35      3.36 o 
  -4   2  12        7.33        9.84      2.55 o 
  -3   2  12       29.48       29.52      2.17 o 
  -2   2  12      120.62      125.12      3.08 o 
  -1   2  12     2503.02     2623.38     28.11 o 
   0   2  12      308.75      344.54      4.62 o 
   1   2  12      335.78      336.20      4.69 o 
   2   2  12        3.44        4.34      0.92 o 
   3   2  12       13.97       19.07      2.91 o 
   4   2  12        0.40        0.71      1.47 o 
  -4   3  12        2.27        2.69      2.08 o 
  -3   3  12        0.35        0.02      0.91 o 
  -2   3  12      120.50      121.79      3.11 o 
  -1   3  12       58.32       81.97      2.22 o 
   0   3  12      254.35      236.69      3.25 o 
   1   3  12      164.80      176.53      3.68 o 
   2   3  12       20.47       23.18      1.90 o 
   3   3  12       11.91       15.60      2.79 o 
   4   3  12        0.12       -0.19      1.64 o 
  -4   4  12       11.15       14.63      2.51 o 
  -3   4  12       50.80       43.10      4.95 o 
  -2   4  12       10.11       11.11      1.20 o 
  -1   4  12      119.52      115.70      3.36 o 
   0   4  12       76.03       74.59      1.66 o 
   1   4  12      142.01      157.71      3.62 o 
   2   4  12       10.62       11.51      1.48 o 
   3   4  12        0.24        0.44      1.39 o 
   4   4  12        3.78        7.72      2.13 o 
  -4   5  12        0.11        0.12      1.71 o 
  -3   5  12        6.21        5.42      1.62 o 
  -2   5  12        1.54        1.13      1.17 o 
  -1   5  12        5.88        8.25      1.19 o 
   0   5  12      415.15      401.16      5.85 o 
   1   5  12        1.23        2.01      1.01 o 
   2   5  12       10.28       12.50      1.60 o 
   3   5  12       36.71       39.29      3.38 o 
   4   5  12        2.71       -0.33      2.83 o 
  -3   6  12        0.13       -0.49      1.20 o 
  -2   6  12      295.40      285.71      6.61 o 
  -1   6  12       28.19       39.33      2.32 o 
   0   6  12        1.03        1.46      1.05 o 
   1   6  12        3.43       13.26      1.54 o 
   2   6  12        0.81        1.80      1.22 o 
   3   6  12        0.02        1.53      1.29 o 
  -3   7  12       21.96       24.09      2.91 o 
  -2   7  12       20.50       25.01      2.29 o 
  -1   7  12        3.27        2.24      1.43 o 
   0   7  12       30.26       45.07      2.34 o 
   1   7  12      209.16      196.26      5.76 o 
   2   7  12        3.72        2.89      1.42 o 
   3   7  12        1.92        1.89      1.53 o 
  -2   8  12       23.75       25.82      4.86 o 
  -1   8  12        1.85        4.45      2.19 o 
   0   8  12        3.56       10.17      2.35 o 
   1   8  12       27.57       31.88      4.48 o 
   2   8  12       80.92       87.24      3.64 o 
  -1   9  12        1.42        1.59      1.58 o 
   0   9  12        8.63        7.94      2.57 o 
   1   9  12        5.37        5.85      2.29 o 
  -4   1  13        1.10       -0.11      1.23 o 
  -3   1  13        1.93        1.88      1.13 o 
  -2   1  13        0.09        0.65      0.75 o 
  -1   1  13       29.61       28.89      1.16 o 
   0   1  13     1001.60     1077.28     11.03 o 
   1   1  13       21.67       24.91      1.09 o 
   2   1  13        0.64        4.58      0.96 o 
   3   1  13        1.22        1.08      1.35 o 
   4   1  13        4.90        3.06      2.14 o 
  -4   2  13       51.67       53.23      4.54 o 
  -3   2  13       13.01       12.60      1.47 o 
  -2   2  13       36.38       30.08      1.70 o 
  -1   2  13      205.96      236.43      3.80 o 
   0   2  13       81.17       80.14      1.79 o 
   1   2  13      165.55      157.73      2.79 o 
   2   2  13       37.48       35.43      3.10 o 
   3   2  13        5.38        3.53      1.57 o 
   4   2  13        1.58       -0.76      1.66 o 
  -4   3  13        0.04        1.02      1.96 o 
  -3   3  13        1.13        1.01      1.16 o 
  -2   3  13        4.55        7.04      1.07 o 
  -1   3  13       70.64       78.54      2.93 o 
   0   3  13      227.58      245.70      3.38 o 
   1   3  13        8.46       13.75      2.34 o 
   2   3  13       13.56       17.93      1.78 o 
   3   3  13        0.42       -1.48      1.48 o 
   4   3  13        1.46        1.64      2.04 o 
  -4   4  13        0.45        0.81      2.16 o 
  -3   4  13       15.23       15.85      2.27 o 
  -2   4  13        8.05        9.14      1.18 o 
  -1   4  13        8.99       13.14      1.24 o 
   0   4  13       70.89       64.02      1.56 o 
   1   4  13       28.50       41.34      2.52 o 
   2   4  13      119.72      114.50      3.43 o 
   3   4  13       19.68       17.28      3.80 o 
   4   4  13        6.65        8.64      2.23 o 
  -4   5  13        0.30        1.06      1.71 o 
  -3   5  13        0.24       -0.16      1.16 o 
  -2   5  13       27.13       26.98      4.23 o 
  -1   5  13       32.30       35.42      1.91 o 
   0   5  13      435.31      430.28      7.08 o 
   1   5  13       40.87       39.10      2.65 o 
   2   5  13        0.00        0.70      1.04 o 
   3   5  13        2.48        4.83      1.92 o 
   4   5  13        0.03        0.42      2.92 o 
  -3   6  13        5.55        8.29      1.76 o 
  -2   6  13       52.00       63.97      3.25 o 
  -1   6  13      534.56      482.62     11.87 o 
   0   6  13       13.59       15.83      2.38 o 
   1   6  13       76.97       80.97      3.43 o 
   2   6  13        1.95        3.13      1.29 o 
   3   6  13        9.74        9.26      2.27 o 
  -3   7  13       55.10       44.75      3.13 o 
  -2   7  13       26.32       33.35      3.63 o 
  -1   7  13        0.02        2.23      1.46 o 
   0   7  13        8.05       14.88      2.59 o 
   1   7  13       47.61       57.05      2.87 o 
   2   7  13        3.73        5.03      1.54 o 
   3   7  13        0.61       -0.69      1.26 o 
  -2   8  13        0.31        0.72      1.67 o 
  -1   8  13       43.00       41.89      3.89 o 
   0   8  13        4.19        4.91      2.01 o 
   1   8  13      131.93      123.39      7.07 o 
   2   8  13        1.98        8.81      2.55 o 
  -1   9  13       25.27       27.62      2.89 o 
   0   9  13        3.67        3.78      2.06 o 
   1   9  13        0.47       -0.51      1.62 o 
  -4   0  14       32.45       28.35      3.42 o 
  -3   0  14       11.56       11.78      3.04 o 
  -2   0  14      343.75      312.80      8.19 o 
  -1   0  14      260.63      258.65      7.86 o 
   0   0  14        0.04       -0.02      0.54 o 
   1   0  14      525.47      533.02      8.54 o 
   2   0  14      480.53      450.18     10.47 o 
   3   0  14        1.60        3.59      1.74 o 
   4   0  14        0.15       -0.77      2.84 o 
  -4   1  14        9.44       11.58      1.81 o 
  -3   1  14        0.03       -0.20      1.07 o 
  -2   1  14       90.41       84.80      2.21 o 
  -1   1  14      249.98      252.40      3.92 o 
   0   1  14     1762.35     1885.77     18.61 o 
   1   1  14      233.79      245.77      3.76 o 
   2   1  14      348.37      337.55      6.04 o 
   3   1  14       14.18       14.98      2.06 o 
   4   1  14        0.15       -0.25      1.88 o 
  -4   2  14        0.01        7.02      2.47 o 
  -3   2  14        0.00       -1.24      1.27 o 
  -2   2  14       23.12       21.59      1.96 o 
  -1   2  14      243.59      289.45      4.42 o 
   0   2  14      168.42      166.74      2.84 o 
   1   2  14       64.12       63.58      1.68 o 
   2   2  14        2.33        3.33      1.26 o 
   3   2  14        3.15        2.56      1.51 o 
   4   2  14        1.94        4.70      1.90 o 
  -4   3  14       32.31       32.40      5.52 o 
  -3   3  14       67.27       65.01      2.92 o 
  -2   3  14       30.72       34.21      1.80 o 
  -1   3  14        3.69        3.73      0.80 o 
   0   3  14      723.28      786.65      8.57 o 
   1   3  14       19.33       19.40      1.62 o 
   2   3  14        3.82        2.47      1.18 o 
   3   3  14       18.65       22.57      8.37 o 
   4   3  14        0.61        0.33      1.52 o 
  -4   4  14        0.61        4.10      2.27 o 
  -3   4  14       44.34       41.95      4.20 o 
  -2   4  14        9.27        8.80      1.30 o 
  -1   4  14      120.18      121.77      2.75 o 
   0   4  14       22.67       17.42      0.98 o 
   1   4  14      505.90      485.12      7.86 o 
   2   4  14       52.59       53.59      5.18 o 
   3   4  14        1.53        2.45      1.66 o 
   4   4  14        4.40        8.47      2.35 o 
  -4   5  14        0.15        1.58      2.44 o 
  -3   5  14        0.12        0.20      1.21 o 
  -2   5  14       90.48       93.65      3.25 o 
  -1   5  14      386.62      358.73      6.28 o 
   0   5  14        5.57       12.33      2.76 o 
   1   5  14       42.87       42.60      2.22 o 
   2   5  14       37.47       39.42      2.40 o 
   3   5  14       15.87       12.48      2.69 o 
  -3   6  14        8.32        6.78      2.29 o 
  -2   6  14       17.97       23.63      2.17 o 
  -1   6  14      387.61      378.16      6.94 o 
   0   6  14        4.10        3.47      1.17 o 
   1   6  14       73.28       75.52      2.83 o 
   2   6  14        0.49        1.50      1.22 o 
   3   6  14       11.95       10.38      2.48 o 
  -3   7  14        3.76        5.39      1.68 o 
  -2   7  14        5.36        5.77      1.62 o 
  -1   7  14       35.74       36.31      2.81 o 
   0   7  14       27.04       27.65      3.08 o 
   1   7  14       44.48       42.27      6.85 o 
   2   7  14        1.80        2.71      1.46 o 
   3   7  14        1.70        0.21      1.94 o 
  -2   8  14        5.90        1.75      1.71 o 
  -1   8  14       11.31       16.84      2.25 o 
   0   8  14        0.00        1.88      1.79 o 
   1   8  14       71.29       65.00      3.89 o 
   2   8  14       44.68       42.43      3.01 o 
  -1   9  14        0.68        0.45      1.62 o 
   0   9  14        3.86        6.67      2.32 o 
   1   9  14        2.79        4.24      2.93 o 
  -4   1  15        4.50        3.88      1.50 o 
  -3   1  15      125.64      125.21      3.83 o 
  -2   1  15       13.15       12.70      1.18 o 
  -1   1  15      123.98      141.23      2.71 o 
   0   1  15        5.64        6.90      0.88 o 
   1   1  15      116.89      130.80      2.52 o 
   2   1  15       97.57       97.70      2.89 o 
   3   1  15        9.30        7.85      1.74 o 
   4   1  15        0.54        2.60      3.51 o 
  -4   2  15      171.57      175.36      6.16 o 
  -3   2  15        3.63        3.93      1.42 o 
  -2   2  15       21.00       17.53      1.31 o 
  -1   2  15        2.13        2.61      0.64 o 
   0   2  15       16.57       22.97      0.98 o 
   1   2  15        3.74        4.52      0.68 o 
   2   2  15        5.34        4.88      2.53 o 
   3   2  15        2.49        3.13      2.13 o 
   4   2  15        0.05        3.72      1.87 o 
  -4   3  15       17.85       16.83      3.12 o 
  -3   3  15       16.17       21.92      1.91 o 
  -2   3  15        5.82        3.93      0.95 o 
  -1   3  15        6.92        5.71      0.94 o 
   0   3  15       38.34       45.26      1.30 o 
   1   3  15        0.87        0.61      0.82 o 
   2   3  15        5.71       11.09      1.61 o 
   3   3  15       15.09       18.75      3.08 o 
   4   3  15        0.40        0.90      2.34 o 
  -4   4  15        5.18        5.40      2.61 o 
  -3   4  15       18.69       20.60      2.40 o 
  -2   4  15       78.18       67.58      2.52 o 
  -1   4  15      117.62      124.02      2.82 o 
   0   4  15        0.10        0.86      0.61 o 
   1   4  15     1050.60     1026.65     14.27 o 
   2   4  15        0.05        0.12      0.97 o 
   3   4  15        2.33        3.41      1.72 o 
   4   4  15        2.87        4.73      2.03 o 
  -4   5  15        0.04       -0.14      2.18 o 
  -3   5  15       12.20       10.57      2.25 o 
  -2   5  15       36.47       28.45      2.85 o 
  -1   5  15       96.11       96.20      2.62 o 
   0   5  15      172.83      171.30      3.97 o 
   1   5  15       65.21       60.58      2.55 o 
   2   5  15        6.95        6.92      1.42 o 
   3   5  15        9.16       10.23      2.19 o 
  -3   6  15        0.00       -0.35      1.29 o 
  -2   6  15       57.38       51.54      4.55 o 
  -1   6  15      121.35      131.60      4.45 o 
   0   6  15        0.01       -1.10      1.10 o 
   1   6  15       23.55       29.13      2.84 o 
   2   6  15        4.23        5.76      1.45 o 
   3   6  15        0.07        0.63      1.65 o 
  -3   7  15        3.31        2.19      1.57 o 
  -2   7  15       27.99       28.42      2.86 o 
  -1   7  15        4.17        6.45      1.75 o 
   0   7  15       37.66       33.85      4.18 o 
   1   7  15        5.50        8.88      1.88 o 
   2   7  15        0.73       -0.16      1.41 o 
   3   7  15        0.34        0.32      1.93 o 
  -2   8  15        0.61        4.07      1.89 o 
  -1   8  15       14.21       18.01      2.54 o 
   0   8  15        6.82        6.81      2.15 o 
   1   8  15        1.39        3.93      1.69 o 
   2   8  15       29.11       26.41      4.72 o 
   0   9  15        3.93       10.33      2.67 o 
  -4   0  16        4.74        4.74      2.87 o 
  -3   0  16       37.12       39.97      3.65 o 
  -2   0  16        2.04        5.21      2.48 o 
  -1   0  16      233.45      227.55      4.56 o 
   0   0  16      193.71      196.58      4.11 o 
   1   0  16     1923.82     1948.19     27.38 o 
   2   0  16      131.11      145.22      5.15 o 
   3   0  16       10.01        7.40      3.40 o 
   4   0  16        3.71        2.32      3.06 o 
  -4   1  16        3.83        6.23      1.67 o 
  -3   1  16       36.39       44.33      2.72 o 
  -2   1  16       28.15       33.26      2.76 o 
  -1   1  16      156.96      136.88      2.71 o 
   0   1  16      259.94      278.04      3.73 o 
   1   1  16      114.98      106.61      2.27 o 
   2   1  16       11.97       14.31      1.43 o 
   3   1  16       80.98       75.45      3.61 o 
   4   1  16        1.53        1.57      2.12 o 
  -4   2  16       58.13       64.60      9.04 o 
  -3   2  16        3.55        5.27      1.49 o 
  -2   2  16       68.37       70.66      2.17 o 
  -1   2  16        0.00        0.48      0.54 o 
   0   2  16      164.64      163.00      2.61 o 
   1   2  16       41.37       41.76      1.44 o 
   2   2  16        2.27        2.48      1.97 o 
   3   2  16       10.23       13.58      2.16 o 
   4   2  16        2.66        4.08      1.98 o 
  -4   3  16       10.83       12.09      2.97 o 
  -3   3  16       54.59       53.67      4.70 o 
  -2   3  16       20.79       26.30      1.97 o 
  -1   3  16       19.56       19.72      1.28 o 
   0   3  16      141.79      137.93      2.41 o 
   1   3  16      150.94      139.70      3.87 o 
   2   3  16      169.24      165.30      6.16 o 
   3   3  16        7.86        6.22      2.22 o 
   4   3  16        0.03        0.62      2.03 o 
  -4   4  16        0.36        3.39      1.97 o 
  -3   4  16        3.21        1.03      1.49 o 
  -2   4  16       86.36       76.93      2.90 o 
  -1   4  16        3.90       19.13      1.39 o 
   0   4  16      139.60      128.99      2.72 o 
   1   4  16        3.19       13.77      1.87 o 
   2   4  16      117.89      119.31      3.64 o 
   3   4  16        0.20        0.16      1.52 o 
   4   4  16        6.04        7.25      2.69 o 
  -4   5  16        2.83        2.57      2.95 o 
  -3   5  16        1.44       -0.98      1.39 o 
  -2   5  16       35.24       35.48      2.40 o 
  -1   5  16       22.13       26.47      1.69 o 
   0   5  16      913.28      876.04     13.10 o 
   1   5  16        1.44        5.39      1.25 o 
   2   5  16      101.15      103.55      5.11 o 
   3   5  16       20.76       24.20      2.96 o 
  -3   6  16        6.20        4.02      1.84 o 
  -2   6  16       22.29       21.46      2.46 o 
  -1   6  16       64.39       65.98      2.68 o 
   0   6  16        3.04        0.83      1.26 o 
   1   6  16        0.02       -0.86      1.20 o 
   2   6  16        1.37        0.57      1.19 o 
   3   6  16        2.59        2.02      1.82 o 
  -3   7  16        0.00        0.83      2.07 o 
  -2   7  16        7.88        9.32      2.06 o 
  -1   7  16        8.15        6.13      1.67 o 
   0   7  16        6.68        6.48      1.77 o 
   1   7  16        0.02        0.94      1.38 o 
   2   7  16        0.00       -0.58      1.26 o 
  -2   8  16        4.85       10.25      3.13 o 
  -1   8  16        0.11        1.11      1.44 o 
   0   8  16        0.02        1.22      1.70 o 
   1   8  16       20.07       15.92      2.43 o 
   2   8  16       21.68       20.89      2.76 o 
   0   9  16       31.45       31.49      3.89 o 
  -4   1  17       26.47       30.82      2.62 o 
  -3   1  17      221.04      220.70      5.37 o 
  -2   1  17       27.47       36.34      2.55 o 
  -1   1  17       28.53       28.66      1.32 o 
   0   1  17        9.51       17.78      0.94 o 
   1   1  17        5.13        8.57      0.86 o 
   2   1  17       60.13       61.23      2.38 o 
   3   1  17        6.40       13.47      2.24 o 
   4   1  17        0.95       -0.53      2.19 o 
  -4   2  17      153.17      158.15      5.96 o 
  -3   2  17       40.50       41.20      2.67 o 
  -2   2  17      121.96      121.91      2.94 o 
  -1   2  17        5.14        7.16      0.88 o 
   0   2  17       40.45       42.93      1.27 o 
   1   2  17        4.05        5.38      0.79 o 
   2   2  17        0.32        0.08      2.12 o 
   3   2  17       48.15       51.39      6.45 o 
   4   2  17       39.78       33.28      6.12 o 
  -4   3  17        0.65       -1.26      1.83 o 
  -3   3  17      278.73      267.50      6.11 o 
  -2   3  17       92.34       91.56      2.68 o 
  -1   3  17      147.98      145.21      3.06 o 
   0   3  17      136.45      147.17      2.86 o 
   1   3  17        1.78        5.90      1.24 o 
   2   3  17      404.15      385.81     13.58 o 
   3   3  17       12.31        9.88      2.49 o 
   4   3  17        0.05       -0.57      1.97 o 
  -4   4  17        1.71        4.84      1.89 o 
  -3   4  17       12.11        9.54      1.68 o 
  -2   4  17        7.25        8.29      1.22 o 
  -1   4  17       16.23        9.61      1.15 o 
   0   4  17      158.70      154.52      3.61 o 
   1   4  17       26.23       29.46      3.17 o 
   2   4  17      140.02      139.18      3.97 o 
   3   4  17        0.00        1.50      1.58 o 
   4   4  17        0.67        0.92      3.43 o 
  -4   5  17        3.59       -0.06      2.80 o 
  -3   5  17       13.97       13.17      1.87 o 
  -2   5  17        2.25        1.39      1.65 o 
  -1   5  17      338.76      303.22      5.22 o 
   0   5  17      287.26      285.58      6.56 o 
   1   5  17        9.18        6.23      1.30 o 
   2   5  17       50.71       52.55      2.64 o 
   3   5  17       19.51       21.38      2.89 o 
  -3   6  17        1.39        0.59      1.36 o 
  -2   6  17       13.26       12.13      1.75 o 
  -1   6  17        7.92        7.91      1.48 o 
   0   6  17        1.21       -0.01      1.27 o 
   1   6  17        0.46        0.57      1.26 o 
   2   6  17        3.53        4.16      1.49 o 
   3   6  17        5.07        2.39      1.90 o 
  -3   7  17        9.56       12.14      2.29 o 
  -2   7  17        0.13       -0.05      1.58 o 
  -1   7  17        1.63        0.28      1.34 o 
   0   7  17        0.64       -0.32      1.55 o 
   1   7  17        0.91        1.19      1.47 o 
   2   7  17        3.16        6.21      1.64 o 
  -2   8  17        1.01        1.79      1.86 o 
  -1   8  17        5.54        5.07      1.82 o 
   0   8  17       27.06       30.33      8.37 o 
   1   8  17        4.96       10.98      2.63 o 
   2   8  17        0.85        4.69      2.30 o 
  -4   0  18        6.03        7.65      4.02 o 
  -3   0  18       74.82       79.14      4.60 o 
  -2   0  18     1137.75     1062.55     21.19 o 
  -1   0  18       99.20      101.26      3.93 o 
   0   0  18        0.25        0.58      0.63 o 
   1   0  18      186.56      197.45      6.98 o 
   2   0  18      159.20      155.13      5.57 o 
   3   0  18        2.88        7.13      3.64 o 
   4   0  18        4.11        5.50      3.47 o 
  -4   1  18      122.00      109.16      5.28 o 
  -3   1  18        7.87       16.82      1.94 o 
  -2   1  18       10.30       12.01      1.56 o 
  -1   1  18       48.42       51.30      1.67 o 
   0   1  18       24.29       27.25      1.11 o 
   1   1  18       71.19       61.18      1.77 o 
   2   1  18      146.97      140.63      4.48 o 
   3   1  18        0.61        4.10      2.74 o 
   4   1  18        3.63        2.15      2.39 o 
  -4   2  18       25.50       37.16      3.63 o 
  -3   2  18       15.60       15.99      1.94 o 
  -2   2  18        0.93        0.70      1.03 o 
  -1   2  18       80.86       91.24      2.32 o 
   0   2  18        5.50        4.55      0.64 o 
   1   2  18       12.04       14.45      1.09 o 
   2   2  18       27.58       27.54      2.48 o 
   3   2  18       36.31       48.21      3.50 o 
   4   2  18        0.54        3.39      2.51 o 
  -4   3  18        3.30        2.40      2.23 o 
  -3   3  18       83.04       85.90      3.37 o 
  -2   3  18       72.42       65.87      2.27 o 
  -1   3  18       66.58       66.85      2.38 o 
   0   3  18       77.00       82.89      2.11 o 
   1   3  18        2.20        1.21      1.03 o 
   2   3  18      121.52      129.83      4.85 o 
   3   3  18       58.96       60.53      4.48 o 
   4   3  18        3.02        2.36      2.40 o 
  -4   4  18        1.07        0.94      1.83 o 
  -3   4  18       34.89       29.06      3.00 o 
  -2   4  18       79.77       74.31      2.50 o 
  -1   4  18        1.41        1.39      0.86 o 
   0   4  18       26.57       27.69      2.94 o 
   1   4  18      652.21      617.95     12.60 o 
   2   4  18        0.86        3.15      1.53 o 
   3   4  18       10.73       14.00      2.42 o 
  -3   5  18        0.94        0.99      1.24 o 
  -2   5  18        4.20        6.32      1.26 o 
  -1   5  18       16.99       20.54      1.61 o 
   0   5  18        0.28        1.21      1.22 o 
   1   5  18        1.39        1.13      1.26 o 
   2   5  18        5.65        6.57      1.49 o 
   3   5  18        1.79        2.73      1.78 o 
  -3   6  18        3.77        2.64      1.45 o 
  -2   6  18        3.15        1.83      1.33 o 
  -1   6  18       10.43        8.25      1.53 o 
   0   6  18        0.10       -1.30      1.78 o 
   1   6  18       17.56       15.95      2.20 o 
   2   6  18        0.16        0.65      1.15 o 
   3   6  18        4.39        2.22      1.91 o 
  -3   7  18       31.37       39.78      6.14 o 
  -2   7  18        8.61        8.98      2.12 o 
  -1   7  18        2.51        3.73      1.61 o 
   0   7  18       11.74        7.94      1.84 o 
   1   7  18       11.86       18.48      2.41 o 
   2   7  18        2.43        2.28      1.82 o 
  -2   8  18        0.61        3.67      1.90 o 
  -1   8  18        9.73       12.67      2.79 o 
   0   8  18        0.31        1.17      1.80 o 
   1   8  18       17.98       33.85      3.17 o 
  -4   1  19       41.56       49.87      3.27 o 
  -3   1  19      160.67      173.77      4.85 o 
  -2   1  19      177.75      181.18      4.46 o 
  -1   1  19       20.88       23.19      1.36 o 
   0   1  19       62.22       56.40      1.52 o 
   1   1  19       14.48       21.70      1.75 o 
   2   1  19       23.14       22.34      2.82 o 
   3   1  19       28.23       29.01      2.83 o 
   4   1  19        4.99        6.76      2.71 o 
  -4   2  19       59.96       58.23      4.44 o 
  -3   2  19        0.00       -1.15      1.15 o 
  -2   2  19      124.28      121.86      3.62 o 
  -1   2  19       98.52       99.62      2.48 o 
   0   2  19       90.17       80.46      2.06 o 
   1   2  19       78.08       72.77      2.03 o 
   2   2  19       16.72       17.22      2.17 o 
   3   2  19      187.30      175.30      6.13 o 
   4   2  19        4.78        3.63      2.55 o 
  -4   3  19       15.69       13.95      3.18 o 
  -3   3  19        2.20        6.36      1.64 o 
  -2   3  19       84.83       83.74      2.60 o 
  -1   3  19       24.83       24.22      1.61 o 
   0   3  19       19.45       16.71      1.36 o 
   1   3  19       86.46       83.38      3.12 o 
   2   3  19       13.55       19.74      2.36 o 
   3   3  19      100.39       97.61      5.35 o 
   4   3  19        9.90       12.90      4.52 o 
  -4   4  19        8.59        4.73      5.44 o 
  -3   4  19        5.47        4.71      1.81 o 
  -2   4  19      299.66      276.12      5.68 o 
  -1   4  19       65.75       66.83      2.43 o 
   0   4  19      196.13      182.22      4.86 o 
   1   4  19      290.38      289.97      7.80 o 
   2   4  19        1.51       -0.15      1.34 o 
   3   4  19       12.54       10.23      2.23 o 
  -3   5  19       19.42       15.27      2.48 o 
  -2   5  19       12.22       13.79      1.56 o 
  -1   5  19       57.67       45.86      2.05 o 
   0   5  19       53.48       49.23      2.70 o 
   1   5  19        0.37       -1.13      1.13 o 
   2   5  19        1.23        0.45      1.65 o 
   3   5  19        2.87        1.72      1.70 o 
  -3   6  19        0.15        0.05      1.29 o 
  -2   6  19       10.49       11.48      1.75 o 
  -1   6  19       10.82        8.72      1.53 o 
   0   6  19      103.00      101.31      5.63 o 
   1   6  19        0.26        1.67      1.47 o 
   2   6  19        0.09       -0.50      1.16 o 
   3   6  19        2.30        5.17      3.45 o 
  -2   7  19        5.09        2.97      1.83 o 
  -1   7  19        1.49        3.23      1.63 o 
   0   7  19       14.34       10.53      2.12 o 
   1   7  19       10.90       15.58      2.34 o 
   2   7  19       11.86       14.15      2.41 o 
  -2   8  19       10.52       10.12      2.74 o 
  -1   8  19        2.56        5.09      2.31 o 
   0   8  19       18.45       22.61      3.32 o 
   1   8  19        2.02        3.43      1.73 o 
  -4   0  20        6.26        6.10      2.49 o 
  -3   0  20      534.28      505.48     29.80 o 
  -2   0  20      167.26      182.13      7.53 o 
  -1   0  20      592.37      568.52     12.42 o 
   0   0  20       69.69       64.43      2.34 o 
   1   0  20       23.25       23.70      2.29 o 
   2   0  20       20.99       54.60      5.24 o 
   3   0  20        2.79        1.05      3.00 o 
   4   0  20        2.00        8.86      4.19 o 
  -4   1  20        0.16        3.36      1.69 o 
  -3   1  20      558.32      557.93     11.29 o 
  -2   1  20       75.82       78.82      2.97 o 
  -1   1  20      815.10      762.44      9.75 o 
   0   1  20      121.51      126.93      2.42 o 
   1   1  20       30.69       36.08      1.80 o 
   2   1  20        3.25        3.67      1.39 o 
   3   1  20       33.14       34.53      3.03 o 
   4   1  20        0.33        4.23      2.67 o 
  -4   2  20       11.13       13.77      2.15 o 
  -3   2  20        5.87        5.09      1.61 o 
  -2   2  20        0.00       -1.06      1.06 o 
  -1   2  20       89.96       96.95      2.51 o 
   0   2  20        6.04        6.60      1.05 o 
   1   2  20        6.23        9.67      1.50 o 
   2   2  20        6.06        7.43      1.70 o 
   3   2  20       15.99       22.72      2.68 o 
   4   2  20       22.58       31.60      6.15 o 
  -4   3  20        0.96       -2.15      2.53 o 
  -3   3  20       10.13       12.87      1.95 o 
  -2   3  20       20.46       24.22      2.10 o 
  -1   3  20       10.97       12.96      2.62 o 
   0   3  20        3.55        2.79      1.24 o 
   1   3  20       16.07       16.14      3.03 o 
   2   3  20      179.52      176.60      5.55 o 
   3   3  20        9.40       10.20      2.61 o 
   4   3  20        2.65        4.28      3.27 o 
  -4   4  20        3.33       11.02      4.58 o 
  -3   4  20       16.71       19.05      3.21 o 
  -2   4  20      123.73      114.39      3.48 o 
  -1   4  20       84.34       74.01      3.87 o 
   0   4  20        4.69        2.63      1.21 o 
   1   4  20       51.22       57.84      2.89 o 
   2   4  20       23.78       23.74      3.76 o 
   3   4  20        2.35        2.46      1.80 o 
  -3   5  20       20.44       19.80      2.75 o 
  -2   5  20       15.32       11.76      1.46 o 
  -1   5  20        1.98        2.40      1.37 o 
   0   5  20       58.63       50.19      2.73 o 
   1   5  20        5.01        7.82      1.82 o 
   2   5  20       10.55       10.07      2.28 o 
   3   5  20        0.09        0.98      1.70 o 
  -3   6  20        1.01        2.50      1.85 o 
  -2   6  20       49.47       43.94      5.36 o 
  -1   6  20        3.63        1.87      1.29 o 
   0   6  20       57.62       59.95      3.17 o 
   1   6  20        1.34        1.64      1.45 o 
   2   6  20        0.49        1.13      2.04 o 
   3   6  20        2.19        3.64      3.49 o 
  -2   7  20        6.21       10.76      2.18 o 
  -1   7  20        7.14        5.50      2.26 o 
   0   7  20        0.17       -0.77      1.33 o 
   1   7  20        0.01        1.90      1.64 o 
   2   7  20       20.78       31.03      3.11 o 
  -1   8  20        2.27        1.36      2.12 o 
   0   8  20       12.59       16.59      2.97 o 
   1   8  20        0.27        1.10      1.63 o 
  -4   1  21       24.36       24.01      3.19 o 
  -3   1  21       59.17       77.84      3.35 o 
  -2   1  21        1.93        1.92      1.33 o 
  -1   1  21      248.76      243.54      5.86 o 
   0   1  21      164.21      176.21      3.32 o 
   1   1  21       32.96       35.41      2.03 o 
   2   1  21       50.64       45.93      5.38 o 
   3   1  21        1.50        3.40      1.71 o 
  -4   2  21        4.87        6.60      1.91 o 
  -3   2  21        0.76        0.40      1.33 o 
  -2   2  21        1.20        0.49      1.16 o 
  -1   2  21       59.92       53.43      1.94 o 
   0   2  21       28.19       28.49      1.61 o 
   1   2  21       61.32       66.06      2.33 o 
   2   2  21       15.46       19.99      2.63 o 
   3   2  21       25.07       30.29      3.12 o 
  -4   3  21        3.28       -2.19      2.48 o 
  -3   3  21       41.99       38.02      2.85 o 
  -2   3  21        7.76        6.31      1.46 o 
  -1   3  21       24.72       26.18      2.02 o 
   0   3  21       47.36       38.31      2.34 o 
   1   3  21       49.64       36.40      4.05 o 
   2   3  21      191.34      185.42      5.76 o 
   3   3  21        3.35        2.69      2.73 o 
  -3   4  21        0.04       -0.01      2.10 o 
  -2   4  21       78.55       75.37      2.86 o 
  -1   4  21       73.68       65.01      3.95 o 
   0   4  21        0.98       -0.45      1.09 o 
   1   4  21       36.88       35.59      3.91 o 
   2   4  21        1.98        2.70      1.63 o 
   3   4  21        1.07        1.50      1.64 o 
  -3   5  21       12.67       15.84      3.45 o 
  -2   5  21        0.00       -0.69      1.02 o 
  -1   5  21      157.54      140.38      3.96 o 
   0   5  21        2.45        2.46      1.39 o 
   1   5  21       34.15       38.49      3.82 o 
   2   5  21        0.00       -0.34      1.72 o 
   3   5  21        1.35        0.78      1.65 o 
  -3   6  21        2.08        2.05      1.65 o 
  -2   6  21        1.49        1.32      1.20 o 
  -1   6  21       10.34        8.61      1.65 o 
   0   6  21       36.80       35.25      3.04 o 
   1   6  21       12.98       15.47      2.19 o 
   2   6  21        5.22        9.08      2.73 o 
  -2   7  21        1.91        0.05      1.67 o 
  -1   7  21        6.79        7.90      2.47 o 
   0   7  21        1.27        0.71      1.58 o 
   1   7  21        0.69        0.87      1.53 o 
   2   7  21        3.06        4.05      2.33 o 
  -1   8  21        2.20       -0.22      1.99 o 
   0   8  21        1.18        0.59      2.09 o 
   1   8  21       12.49       12.32      2.95 o 
  -4   0  22       11.51       12.97      5.05 o 
  -3   0  22       24.26       20.43      3.37 o 
  -2   0  22     3038.97     2899.30     51.31 o 
  -1   0  22       10.66       10.95      2.05 o 
   0   0  22      368.10      325.61      6.48 o 
   1   0  22       17.06       16.73      2.61 o 
   2   0  22       64.39       62.40      3.61 o 
   3   0  22        0.70        0.50      2.70 o 
  -4   1  22       26.41       23.89      2.68 o 
  -3   1  22        1.41        6.29      1.72 o 
  -2   1  22       55.02       60.04      2.85 o 
  -1   1  22      414.37      410.14      9.50 o 
   0   1  22      135.01      123.81      2.75 o 
   1   1  22       16.59       15.47      2.64 o 
   2   1  22        0.83        0.78      1.28 o 
   3   1  22        4.66        2.77      2.94 o 
  -4   2  22        8.18        8.00      1.96 o 
  -3   2  22        0.01       -0.04      1.25 o 
  -2   2  22      116.12      107.01      3.53 o 
  -1   2  22       42.33       46.05      1.91 o 
   0   2  22      227.31      224.57      4.93 o 
   1   2  22       76.96       75.69      2.53 o 
   2   2  22        6.38        3.71      1.58 o 
   3   2  22       34.79       42.80      3.52 o 
  -4   3  22        1.62        1.69      3.60 o 
  -3   3  22        0.93        0.06      1.30 o 
  -2   3  22        7.27        8.27      1.56 o 
  -1   3  22        5.11        4.62      1.02 o 
   0   3  22       30.38       26.77      2.39 o 
   1   3  22       49.36       47.83      2.69 o 
   2   3  22       10.64       12.10      2.17 o 
   3   3  22       10.55       10.86      2.87 o 
  -3   4  22        3.45        7.52      2.58 o 
  -2   4  22       82.95       73.77      3.43 o 
  -1   4  22       57.00       51.71      2.12 o 
   0   4  22        0.00        0.53      1.23 o 
   1   4  22        5.28        4.47      1.85 o 
   2   4  22        1.70        3.04      1.63 o 
   3   4  22        2.74        1.20      1.77 o 
  -3   5  22        0.02        0.71      1.85 o 
  -2   5  22        3.31        3.91      1.22 o 
  -1   5  22      236.71      210.11      5.00 o 
   0   5  22        3.81        5.29      1.69 o 
   1   5  22        3.73        3.71      1.57 o 
   2   5  22        0.04        2.29      1.96 o 
   3   5  22        0.69       -0.34      1.66 o 
  -3   6  22        0.91        3.06      2.32 o 
  -2   6  22        1.71        1.75      1.36 o 
  -1   6  22       10.36       10.92      1.99 o 
   0   6  22        6.27        6.29      1.90 o 
   1   6  22       62.94       63.48      3.45 o 
   2   6  22        4.59        2.34      2.34 o 
  -2   7  22        5.44        7.70      2.05 o 
  -1   7  22        3.41        4.64      2.25 o 
   0   7  22        2.99        0.84      1.58 o 
   1   7  22       58.00       61.26      3.83 o 
  -1   8  22        0.00       -1.17      2.64 o 
   0   8  22        0.96       -1.89      1.89 o 
   1   8  22        0.48       -0.51      2.00 o 
  -4   1  23        0.20        0.85      1.58 o 
  -3   1  23        4.57        3.95      1.63 o 
  -2   1  23      127.47      125.56      3.93 o 
  -1   1  23       27.60       39.46      3.23 o 
   0   1  23      219.61      227.20      5.79 o 
   1   1  23        6.71       19.95      1.63 o 
   2   1  23        8.10        9.38      1.86 o 
   3   1  23        3.07        3.34      2.31 o 
  -4   2  23       10.90       14.46      2.31 o 
  -3   2  23        3.01        3.02      1.58 o 
  -2   2  23       18.95       17.27      1.94 o 
  -1   2  23       39.44       41.39      2.22 o 
   0   2  23      431.92      422.52      7.02 o 
   1   2  23       48.09       50.50      2.73 o 
   2   2  23       22.96       25.58      2.63 o 
   3   2  23      102.61       99.29      4.65 o 
  -3   3  23        0.35        1.40      1.50 o 
  -2   3  23       23.99       26.00      2.21 o 
  -1   3  23       41.83       31.77      1.87 o 
   0   3  23        1.52        2.71      1.06 o 
   1   3  23        3.82        5.31      2.00 o 
   2   3  23       19.88       22.16      2.59 o 
   3   3  23        0.00       -0.12      2.07 o 
  -3   4  23        5.03        7.85      3.22 o 
  -2   4  23       15.80       15.96      2.21 o 
  -1   4  23       43.68       38.91      2.04 o 
   0   4  23        3.07        1.62      1.31 o 
   1   4  23        1.53        2.80      1.46 o 
   2   4  23       12.93       11.06      2.12 o 
   3   4  23        0.07        1.15      1.71 o 
  -3   5  23       31.26       33.28      3.39 o 
  -2   5  23        2.24        3.18      1.22 o 
  -1   5  23       21.15       18.46      2.26 o 
   0   5  23       30.51       39.67      2.97 o 
   1   5  23        0.33        0.84      1.36 o 
   2   5  23        6.85        6.21      2.49 o 
   3   5  23        0.08        3.33      3.35 o 
  -3   6  23        0.04        2.16      2.53 o 
  -2   6  23        3.73        5.12      1.62 o 
  -1   6  23        7.94        6.37      1.88 o 
   0   6  23       46.40       40.42      3.14 o 
   1   6  23       16.77       15.89      2.34 o 
   2   6  23        1.71        2.57      2.33 o 
  -2   7  23        0.03        2.26      1.84 o 
  -1   7  23       40.16       39.40      6.77 o 
   0   7  23        1.10       -0.47      1.62 o 
   1   7  23       14.89       14.44      2.36 o 
   0   8  23        0.65       -2.21      3.07 o 
  -4   0  24       22.97       26.06      4.16 o 
  -3   0  24      105.73       98.32      5.51 o 
  -2   0  24       93.78      104.52      5.12 o 
  -1   0  24       89.43       73.64      3.99 o 
   0   0  24      145.39      140.80      4.85 o 
   1   0  24        2.15        3.01      1.53 o 
   2   0  24        2.85        2.05      1.56 o 
   3   0  24        1.24        3.06      3.43 o 
  -4   1  24        0.05        0.71      1.62 o 
  -3   1  24       27.18       23.77      4.70 o 
  -2   1  24        1.31        2.46      1.42 o 
  -1   1  24     1066.84     1004.41     16.68 o 
   0   1  24       81.32       82.96      3.14 o 
   1   1  24       43.64       47.59      2.13 o 
   2   1  24        2.62        1.10      1.45 o 
   3   1  24        0.61        1.81      3.89 o 
  -4   2  24        9.26       13.60      4.17 o 
  -3   2  24        0.55        3.49      1.53 o 
  -2   2  24       25.22       26.76      2.31 o 
  -1   2  24        2.58        0.00      1.11 o 
   0   2  24      427.61      424.73      7.14 o 
   1   2  24       69.97       75.53      4.01 o 
   2   2  24        1.63        2.59      1.52 o 
   3   2  24        4.02        6.33      2.06 o 
  -3   3  24        4.03        6.39      1.84 o 
  -2   3  24        0.03       -0.76      1.20 o 
  -1   3  24       10.58        5.71      1.16 o 
   0   3  24       15.47       19.50      1.67 o 
   1   3  24       25.54       38.59      5.36 o 
   2   3  24       53.93       57.98      7.58 o 
   3   3  24        0.86       -0.60      1.97 o 
  -3   4  24       29.69       26.87      3.39 o 
  -2   4  24        7.24        6.52      3.37 o 
  -1   4  24        3.66        3.11      1.14 o 
   0   4  24        1.71        0.92      1.30 o 
   1   4  24        6.80        6.33      3.06 o 
   2   4  24       30.58       32.75      3.86 o 
   3   4  24        2.08       -0.05      1.70 o 
  -3   5  24        1.15        2.82      1.80 o 
  -2   5  24        0.22        2.11      1.41 o 
  -1   5  24       12.55       10.35      1.95 o 
   0   5  24      126.43      123.79      4.47 o 
   1   5  24        0.01        2.37      1.48 o 
   2   5  24        3.80        2.39      2.13 o 
  -2   6  24        2.03        1.77      1.74 o 
  -1   6  24       11.69       17.00      2.70 o 
   0   6  24       46.24       44.20      3.27 o 
   1   6  24        0.79       -0.08      1.46 o 
   2   6  24        1.07       -1.83      1.83 o 
  -2   7  24       13.62       12.66      3.00 o 
  -1   7  24       10.16       17.86      3.22 o 
   0   7  24        0.93        0.13      1.57 o 
   1   7  24        4.71        2.51      1.78 o 
  -4   1  25        0.05        0.31      2.75 o 
  -3   1  25       33.00       35.16      3.02 o 
  -2   1  25        0.77        1.36      1.44 o 
  -1   1  25      429.67      431.92      7.63 o 
   0   1  25       30.16       32.31      2.25 o 
   1   1  25       26.74       34.54      2.15 o 
   2   1  25        3.50        6.30      2.41 o 
   3   1  25        0.18        1.03      2.21 o 
  -4   2  25        6.13        3.91      3.47 o 
  -3   2  25        0.00        2.43      1.66 o 
  -2   2  25        0.34       -0.01      1.21 o 
  -1   2  25      124.94      113.50      3.49 o 
   0   2  25       23.28       26.90      3.90 o 
   1   2  25      343.05      323.28      9.08 o 
   2   2  25        0.12        3.59      2.01 o 
   3   2  25        2.38        3.96      1.94 o 
  -3   3  25       19.03       16.46      2.50 o 
  -2   3  25       19.10       19.84      2.12 o 
  -1   3  25      101.83       92.75      3.17 o 
   0   3  25       88.02       75.55      2.69 o 
   1   3  25      159.69      159.67      6.23 o 
   2   3  25        6.36       12.60      2.36 o 
   3   3  25       18.00       18.46      3.52 o 
  -3   4  25        0.02        1.53      1.79 o 
  -2   4  25       14.87       12.38      2.12 o 
  -1   4  25        6.64        8.41      1.58 o 
   0   4  25        1.69        1.16      1.40 o 
   1   4  25        1.10        0.85      2.84 o 
   2   4  25        3.27        6.39      2.87 o 
   3   4  25        5.19        9.30      2.86 o 
  -3   5  25        3.89        5.67      3.03 o 
  -2   5  25        3.24        4.37      1.54 o 
  -1   5  25       11.30        9.05      1.99 o 
   0   5  25        3.29        5.75      1.71 o 
   1   5  25        0.11       -1.17      1.35 o 
   2   5  25        0.26        1.76      2.17 o 
  -2   6  25       18.74       23.73      3.77 o 
  -1   6  25        0.73        3.27      1.76 o 
   0   6  25       92.06       87.05      4.03 o 
   1   6  25       19.67       21.21      2.64 o 
  -1   7  25        1.22        2.10      2.12 o 
   0   7  25        7.26        8.21      2.16 o 
   1   7  25        4.04        2.08      2.11 o 
  -3   0  26       20.64       21.83      3.54 o 
  -2   0  26       12.24        9.48      2.36 o 
  -1   0  26       62.35       60.16      3.67 o 
   0   0  26       92.41       90.92      5.53 o 
   1   0  26       28.49       29.76      2.88 o 
   2   0  26        8.52       10.98      2.36 o 
   3   0  26        1.27       -0.19      2.95 o 
  -4   1  26        2.16        4.86      3.57 o 
  -3   1  26       25.05       26.57      2.63 o 
  -2   1  26       29.64       26.11      2.26 o 
  -1   1  26       73.57       79.55      2.94 o 
   0   1  26       68.34       64.13      2.78 o 
   1   1  26       22.08       22.00      4.32 o 
   2   1  26       12.07       14.11      2.19 o 
   3   1  26        0.52        0.73      2.26 o 
  -3   2  26        4.40        4.49      1.74 o 
  -2   2  26        2.59        4.27      1.55 o 
  -1   2  26        0.12        6.08      1.40 o 
   0   2  26       66.44       90.64      2.93 o 
   1   2  26      101.52      108.37      7.55 o 
   2   2  26        0.02        1.72      1.58 o 
   3   2  26        2.32        3.39      1.97 o 
  -3   3  26       19.80       20.98      4.06 o 
  -2   3  26       49.07       42.59      2.80 o 
  -1   3  26       67.31       67.51      3.66 o 
   0   3  26        2.37        5.44      1.54 o 
   1   3  26      169.46      157.90      6.25 o 
   2   3  26       68.76       68.35      9.64 o 
   3   3  26        0.13        0.66      2.99 o 
  -3   4  26        0.32        0.34      1.74 o 
  -2   4  26        1.45        2.48      1.53 o 
  -1   4  26       10.86       12.98      1.95 o 
   0   4  26        1.50        0.86      1.33 o 
   1   4  26       16.19       14.45      4.21 o 
   2   4  26        0.97        3.34      2.24 o 
   3   4  26       26.16       10.74      4.15 o 
  -3   5  26       15.44       18.67      4.68 o 
  -2   5  26        5.55        6.83      1.70 o 
  -1   5  26        0.74        4.25      1.72 o 
   0   5  26       17.28       18.28      2.38 o 
   1   5  26        2.69        0.92      2.09 o 
   2   5  26        0.01        1.96      2.22 o 
  -2   6  26        8.57        7.53      3.44 o 
  -1   6  26        5.52        7.92      3.24 o 
   0   6  26       33.36       42.72      5.66 o 
   1   6  26       11.23       12.31      2.32 o 
  -1   7  26        8.28        9.57      2.27 o 
   0   7  26        0.24       -1.55      1.55 o 
   1   7  26        6.54       12.80      4.30 o 
  -3   1  27        1.54        2.97      1.59 o 
  -2   1  27        0.13       -0.92      1.20 o 
  -1   1  27        4.44        4.24      1.24 o 
   0   1  27        0.00        1.03      1.46 o 
   1   1  27        9.23        8.70      1.64 o 
   2   1  27       19.72       20.79      3.10 o 
   3   1  27        2.28        2.08      2.32 o 
  -3   2  27        0.02        1.37      1.56 o 
  -2   2  27       53.54       59.14      4.34 o 
  -1   2  27       32.25       32.07      2.36 o 
   0   2  27      622.55      573.29     13.20 o 
   1   2  27       27.57       25.21      4.22 o 
   2   2  27        0.76        0.06      1.78 o 
   3   2  27        0.46        1.62      1.89 o 
  -3   3  27        0.05       -1.47      1.47 o 
  -2   3  27        1.94        2.67      1.42 o 
  -1   3  27        9.85        7.96      1.65 o 
   0   3  27       11.92       13.73      1.92 o 
   1   3  27       31.03       32.53      3.45 o 
   2   3  27      134.96      128.65      9.29 o 
   3   3  27        1.29        3.67      3.25 o 
  -3   4  27        2.36       -0.88      1.78 o 
  -2   4  27       15.10       12.80      2.59 o 
  -1   4  27        1.94        3.06      1.44 o 
   0   4  27       17.39       16.78      2.22 o 
   1   4  27        4.76        3.09      2.12 o 
   2   4  27       32.37       29.79      3.83 o 
  -2   5  27        6.65        7.68      1.79 o 
  -1   5  27        1.78        2.22      1.62 o 
   0   5  27        1.53        2.54      1.60 o 
   1   5  27        8.34       13.17      2.93 o 
   2   5  27        1.26        2.67      2.37 o 
  -1   6  27        0.01        3.28      1.64 o 
   0   6  27        2.28        2.86      1.76 o 
   1   6  27       36.89       23.75      3.59 o 
  -1   7  27       66.53       80.91      5.02 o 
   0   7  27        2.12        0.17      1.83 o 
  -3   0  28       29.60       27.49      3.87 o 
  -2   0  28        5.53        1.84      1.90 o 
  -1   0  28       45.26       46.14      3.49 o 
   0   0  28        4.08        2.41      2.34 o 
   1   0  28        0.08       -1.50      1.70 o 
   2   0  28        5.78        5.98      3.29 o 
   3   0  28       23.60       30.43      6.01 o 
  -3   1  28        6.23        8.23      1.99 o 
  -2   1  28       31.41       33.21      3.21 o 
  -1   1  28        1.47        0.78      1.15 o 
   0   1  28       50.14       52.79      3.80 o 
   1   1  28       15.66       14.38      1.87 o 
   2   1  28        2.68        2.83      1.62 o 
   3   1  28        1.59       -0.95      2.11 o 
  -3   2  28        3.85        5.30      1.87 o 
  -2   2  28       35.76       43.46      5.25 o 
  -1   2  28        1.23        0.87      1.14 o 
   0   2  28       76.60       92.84      4.13 o 
   1   2  28        5.45        8.52      2.28 o 
   2   2  28        0.55       -0.04      1.83 o 
   3   2  28        0.43        0.91      2.61 o 
  -3   3  28        3.84        2.16      1.65 o 
  -2   3  28        8.10        7.61      1.71 o 
  -1   3  28        7.66        5.26      1.62 o 
   0   3  28        5.01        4.98      1.65 o 
   1   3  28       21.10       25.28      3.20 o 
   2   3  28       51.01       52.67      4.68 o 
  -3   4  28       12.72       11.34      2.90 o 
  -2   4  28       15.36       13.89      2.34 o 
  -1   4  28        2.43        1.85      1.41 o 
   0   4  28       25.80       26.86      2.62 o 
   1   4  28       17.44       14.59      2.87 o 
   2   4  28       67.78       65.20      7.33 o 
  -2   5  28        0.46       -0.04      1.36 o 
  -1   5  28        0.42        0.47      1.96 o 
   0   5  28        6.38        5.66      2.90 o 
   1   5  28       35.15       42.28      4.52 o 
   2   5  28        1.12        4.96      3.93 o 
  -1   6  28       14.72       18.31      2.59 o 
   0   6  28        5.99       11.44      2.28 o 
   1   6  28        1.95        1.73      2.65 o 
  -3   1  29       41.76       44.57      3.30 o 
  -2   1  29        0.88        0.18      1.53 o 
  -1   1  29        0.00       -1.04      1.04 o 
   0   1  29       20.62       25.64      2.77 o 
   1   1  29       63.41       53.77      6.33 o 
   2   1  29        3.44        1.86      1.56 o 
   3   1  29        0.65       -1.43      2.07 o 
  -3   2  29        4.37        6.03      1.85 o 
  -2   2  29        2.91        4.51      1.53 o 
  -1   2  29        1.16       -0.28      1.51 o 
   0   2  29       17.72       14.06      2.22 o 
   1   2  29       10.20        7.20      2.24 o 
   2   2  29        1.63        1.03      2.03 o 
   3   2  29        0.77        3.27      3.87 o 
  -3   3  29        0.46        0.23      1.61 o 
  -2   3  29        0.66        0.95      1.69 o 
  -1   3  29       26.64       23.03      2.37 o 
   0   3  29        4.30        5.43      1.95 o 
   1   3  29      149.33      151.75      6.41 o 
   2   3  29        1.58        3.11      2.25 o 
  -2   4  29        1.79        3.33      2.38 o 
  -1   4  29       35.10       37.73      3.90 o 
   0   4  29        0.00        1.12      1.41 o 
   1   4  29        2.85        1.46      1.89 o 
   2   4  29        8.65       13.97      3.18 o 
  -2   5  29        7.04       11.82      2.24 o 
  -1   5  29        0.62        0.80      2.05 o 
   0   5  29        9.45        8.63      3.05 o 
   1   5  29        6.75        8.22      2.70 o 
  -1   6  29        2.58        2.82      2.44 o 
   0   6  29       27.46       37.45      5.06 o 
   1   6  29        2.31        0.57      3.01 o 
  -3   0  30        0.20        1.62      2.40 o 
  -2   0  30       74.01       39.36      6.14 o 
  -1   0  30        1.62       -0.09      1.61 o 
   0   0  30        8.99       10.31      2.99 o 
   1   0  30       22.02       18.38      3.57 o 
   2   0  30       47.55       39.19      6.03 o 
  -3   1  30       13.59       19.51      2.52 o 
  -2   1  30        0.13        1.89      1.42 o 
  -1   1  30       10.00        8.18      2.56 o 
   0   1  30        5.18        8.65      2.32 o 
   1   1  30        9.37       10.37      2.02 o 
   2   1  30       14.64       12.22      2.64 o 
  -3   2  30       48.68       53.68      4.82 o 
  -2   2  30        3.06        3.89      1.59 o 
  -1   2  30       16.94       16.64      2.16 o 
   0   2  30        7.64        4.47      1.74 o 
   1   2  30       14.81       16.92      2.78 o 
   2   2  30        0.14        1.00      1.98 o 
  -3   3  30        0.53       -0.89      2.23 o 
  -2   3  30       11.67       14.74      2.12 o 
  -1   3  30       26.25       30.93      2.72 o 
   0   3  30        7.63       10.06      3.28 o 
   1   3  30       48.69       40.56      5.14 o 
   2   3  30       11.90       12.45      3.03 o 
  -2   4  30        3.64        5.51      2.79 o 
  -1   4  30        1.20       -0.51      1.83 o 
   0   4  30        2.85        3.78      2.16 o 
   1   4  30        4.02        6.48      2.55 o 
   2   4  30        7.07       10.60      2.98 o 
  -2   5  30        6.98        5.90      2.33 o 
  -1   5  30        9.14        7.01      2.62 o 
   0   5  30        3.23        5.65      2.00 o 
   1   5  30        8.98        7.68      3.31 o 
  -1   6  30        5.94        5.89      2.61 o 
   0   6  30       14.60       16.08      4.28 o 
  -3   1  31        0.00        1.81      1.66 o 
  -2   1  31       54.25       61.57      3.22 o 
  -1   1  31        0.21        0.93      1.36 o 
   0   1  31       19.49       17.62      2.41 o 
   1   1  31       10.41        7.73      2.99 o 
   2   1  31        1.56        0.85      1.88 o 
  -3   2  31        0.59        5.80      2.72 o 
  -2   2  31        1.42        2.50      1.52 o 
  -1   2  31        3.90        2.46      1.45 o 
   0   2  31        0.78        0.08      1.35 o 
   1   2  31        3.45        8.07      3.21 o 
   2   2  31        5.46        3.71      2.33 o 
  -2   3  31        4.85        5.57      1.76 o 
  -1   3  31       12.89       13.99      2.06 o 
   0   3  31        6.53       13.88      3.66 o 
   1   3  31        1.29        3.64      2.38 o 
   2   3  31        0.94        2.18      2.49 o 
  -2   4  31        1.18        2.53      1.82 o 
  -1   4  31        5.07        3.30      2.23 o 
   0   4  31        0.74        3.11      3.30 o 
   1   4  31        3.45        8.87      2.77 o 
   2   4  31       50.94       42.25      7.10 o 
  -1   5  31        0.52        2.17      2.31 o 
   0   5  31       11.64        7.61      2.35 o 
   1   5  31        8.25       12.54      3.12 o 
   0   6  31        1.04       -0.65      1.92 o 
  -3   0  32        2.41        5.43      4.34 o 
  -2   0  32       85.19       84.96      5.16 o 
  -1   0  32        6.90        5.42      2.83 o 
   0   0  32        0.11       -1.65      1.65 o 
   1   0  32        1.66       -0.04      1.94 o 
  -3   1  32        0.45       -1.63      3.41 o 
  -2   1  32       65.44       75.67      4.91 o 
  -1   1  32        3.77        7.03      1.81 o 
   0   1  32        1.21        3.47      1.74 o 
   1   1  32        4.73        2.29      2.62 o 
   2   1  32        2.93        0.88      2.06 o 
  -2   2  32        7.99        7.70      1.87 o 
  -1   2  32        2.46        2.85      1.58 o 
   0   2  32        6.35        7.91      2.01 o 
   1   2  32       12.42       12.51      3.69 o 
   2   2  32        0.00        1.19      2.27 o 
  -2   3  32       23.96       29.92      2.69 o 
  -1   3  32        4.65        4.39      1.69 o 
   0   3  32        0.22       -0.42      2.55 o 
   1   3  32        0.00        0.08      2.09 o 
   2   3  32        6.60        7.13      2.93 o 
  -2   4  32        0.43        0.45      1.80 o 
  -1   4  32        0.78       -1.29      1.90 o 
   0   4  32       20.33       19.57      4.27 o 
   1   4  32        0.97        0.72      2.19 o 
  -1   5  32        1.13       -0.71      2.30 o 
   0   5  32        0.06       -2.73      2.73 o 
   1   5  32       20.82       31.92      6.09 o 
  -2   1  33        2.03        6.02      1.78 o 
  -1   1  33       38.97       34.53      6.23 o 
   0   1  33        0.56        5.43      2.22 o 
   1   1  33        0.01       -2.18      2.18 o 
  -2   2  33       11.83       16.09      2.23 o 
  -1   2  33       31.92       35.69      2.96 o 
   0   2  33        0.00        1.77      1.68 o 
   1   2  33        4.06        2.39      2.85 o 
   2   2  33        3.93        3.47      2.32 o 
  -2   3  33       12.26       16.18      2.57 o 
  -1   3  33        3.44        2.40      1.62 o 
   0   3  33        8.17        9.76      3.53 o 
   1   3  33        1.99       -1.13      3.04 o 
  -1   4  33        1.70        5.56      2.46 o 
   0   4  33        2.88       -0.44      2.73 o 
   1   4  33        0.61        1.55      3.37 o 
  -1   5  33       17.65       20.76      5.25 o 
  -2   0  34        3.26        4.95      2.61 o 
  -1   0  34      265.10      302.22     12.94 o 
   0   0  34        3.39        4.21      2.76 o 
   1   0  34        0.74        0.14      2.40 o 
  -2   1  34       12.89       19.36      2.37 o 
  -1   1  34        0.00        5.49      2.13 o 
   0   1  34        2.21        4.59      1.98 o 
   1   1  34        1.61        3.13      2.72 o 
  -2   2  34        4.42        2.70      1.64 o 
  -1   2  34       16.61       20.13      2.88 o 
   0   2  34        0.85       -0.68      2.32 o 
   1   2  34       11.80        9.54      3.57 o 
  -2   3  34        3.20        1.48      2.25 o 
  -1   3  34       13.60       13.92      2.30 o 
   0   3  34        0.17        6.81      3.28 o 
   1   3  34        0.52       -1.77      2.72 o 
  -1   4  34        2.40        1.78      3.14 o 
   0   4  34        6.51        2.79      3.33 o 
  -2   1  35       19.78       28.41      3.09 o 
  -1   1  35       32.37       31.15      3.46 o 
   0   1  35        0.12        0.48      1.66 o 
   1   1  35        2.52        2.09      2.98 o 
  -2   2  35        0.74        2.44      2.21 o 
  -1   2  35        6.63        5.36      2.15 o 
   0   2  35        9.86        8.78      3.65 o 
   1   2  35        0.39       -0.81      2.80 o 
  -1   3  35        6.01        8.32      2.36 o 
   0   3  35        0.42       -0.29      2.49 o 
  -1   4  35        4.04        9.29      4.30 o 
  -2   0  36       16.55       17.14      5.29 o 
  -1   0  36        3.16        8.05      3.31 o 
   0   0  36       78.11       99.64      7.02 o 
   1   0  36        0.15       -2.16      2.46 o 
  -2   1  36       56.10       33.20      6.33 o 
  -1   1  36        4.00        5.60      2.25 o 
   0   1  36       76.60       89.87      6.98 o 
   1   1  36        2.88        4.42      3.42 o 
  -1   2  36        1.16        3.16      2.02 o 
   0   2  36        0.34        4.19      3.09 o 
  -1   1  37        2.32        3.57      2.19 o 
   0   1  37       28.17       35.78      5.16 o 
  -1   2  37        0.05       -0.73      2.52 o 
   0   0  38        0.83        3.32      2.78 o 
   0   1  38        0.00        2.30      2.78 o 
                                                 
